# Supplementary material for: FGF23 and Immune Cell Signatures Causally Linked to Subarachnoid Hemorrhage: Evidence From Multi‐Omics and Genetic Colocalization
Source: Brain Behav. 2026 May 8;16(5):e71485. doi: 10.1002/brb3.71485 (PMC13155464; doi:10.1002/brb3.71485)
Supplement: Supplementary file 3 — Supplementary Tables: brb371485‐sup‐0003‐TableS1‐S13.xlsx [file BRB3-16-e71485-s001.xlsx]

## Sheet: Sup Table 1
Supplementary Table S1: Full data provenance information.
Data category	Samplesize	GWAS ID	Race	Source
Inflammatory proteins	From 11,778 to 14,744	From GCST90274758 to GCST90274848	European	https://www.ebi.ac.uk/gwas/
Immune phenotypes	From 1,244 to 3,659	From GCST90001391 to GCST90002121	European	https://www.ebi.ac.uk/gwas/
Additional pQTL datasets	From 2,843 to 21,758	GCST90012022, GCST90179299, GCST90241167	European	https://www.ebi.ac.uk/gwas/
SAH GWAS data	1,693 cases and 471,562 controls	GCST90018923	European	https://www.ebi.ac.uk/gwas/
Transcriptomic datasets	43 whole blood samples and 18 controls, 103 blood samples and 107 controls	GSE36791, GSE73378	/	https://www.ncbi.nlm.nih.gov/geo/

## Sheet: Sup Table 2
Supplementary Table S2: Sensitivity analysis of inflammatory proteins MR results.
Exposures	number of SNPs	Cochran's Q	Cochran's Q p value	MR-Egger intercept p value	MR-PRESSO p value
CD6	7	5.11001	0.529784	0.194888	0.542
FGF23	28	27.4486	0.439806	0.276559	0.449
TGFB-1	32	35.9498	0.247714	0.582164	0.293
LIFR	30	50.177	0.00864317	0.804799	0.011
TGF-α	27	20.8884	0.747703	0.28635	0.762

## Sheet: Sup Table 3
Supplementary Table S3: Reverse MR results of inflammatory proteins.
Exposures	Method	p value
CD6	Inverse variance weighted	0.310707
FGF23	Inverse variance weighted	0.177905
TGFB-1	Inverse variance weighted	0.143343
LIFR	Inverse variance weighted	0.84941
TGF-α	Inverse variance weighted	0.625395
Steiger test results of inflammatory proteins.
Exposures	correct_causal_direction	steiger_pval
CD6	TRUE	3.71775e-52
FGF23	TRUE	1.16288e-143
TGFB-1	TRUE	3.33922e-193
LIFR	TRUE	1.35439e-215
TGF-α	TRUE	9.96143e-134

## Sheet: Sup Table 4
Supplementary Table S4: Densitivity analysis of immune cells MR results.
Exposures	number of SNPs	Cochran's Q	Cochran's Q p value	MR-Egger intercept p value	MR-PRESSO p value
IgD-CD24- on B cells	18	15.2388	0.578287	0.38658	0.56
CD11c+ CD62L- on dendritic cells	20	24.0156	0.195553	0.493443	0.219
CD4 on regulatory T cells	19	23.1737	0.184003	0.971732	0.193
CD28+ CD45RA- on CD8br regulatory T cells	29	31.6796	0.287746	0.553532	0.284
CD19 on IgD+ CD24+ B cells	36	32.6963	0.579804	0.385289	0.565
CD19 on IgD+ CD38- unswitched memory B cells	23	18.3547	0.684764	0.907413	0.702
CD19 on memory B cells	27	21.1337	0.735027	0.752963	0.724
CD27 on CD24+ CD27+ B cells	31	33.2574	0.31148	0.722382	0.269
CD27 on IgD- CD38- B cells	30	30.4224	0.393148	0.181667	0.313
CD3 on HLA DR+ CD8br T cells	27	13.6702	0.977095	0.262196	0.973
CD3 on CD28+ CD45RA+ CD8br regulatory T cells	24	15.6114	0.871392	0.956731	0.823
CD86 on dendritic cells	17	20.3703	0.204004	0.636309	0.214
CD45 on NK cells	29	20.1857	0.857602	0.291567	0.842
CD127 on CD28+ CD45RA- CD8br regulatory T cells	19	19.8462	0.341542	0.270965	0.393
FSC-A on CD8br TBNK cells	18	11.7236	0.81658	0.510226	0.847
CD64 on CD14- CD16+ monocytes	20	17.0186	0.588608	0.553618	0.622
CD64 on monocytes	29	31.1386	0.310961	0.406263	0.34
CCR2 on granulocyte dendritic cells	17	14.72	0.545234	0.15337	0.482
CD45 on CD33br HLA DR+ CD14dim myeloid cells	16	15.0534	0.447575	0.243005	0.584
CD11b on CD33br HLA DR+ CD14dim myeloid cells	20	24.1062	0.192111	0.0231389	0.201
HLA DR on HSC myeloid cells	6	1.85155	0.869281	0.96214	0.907
CD8 on CD28- CD8br regulatory T cells	20	20.8555	0.344842	0.172151	0.39

## Sheet: Sup Table 5
Supplementary Table S5: Harmonised the results of CD11b on CD33br HLA DR+ CD14dim myeloid cells.
SNP	effect_allele.exposure	other_allele.exposure	effect_allele.outcome	other_allele.outcome	beta.exposure	beta.outcome	eaf.exposure	eaf.outcome	se.outcome	pval.outcome	chr.exposure	samplesize.exposure	se.exposure	pval.exposure	pos.exposure	exposure	R2	f	meanf
rs10850001	A	T	A	T	0.1612	0.0134	0.5304	0.570174	0.0495	0.7859	12	1578	0.03568	6.75305e-06	112553032	|| id:ebi-a-GCST90002097	0.01277	20.3859	28.2911
rs11015080	T	A	T	A	-0.172	-0.0171	0.5856	0.528139	0.0309	0.5791	10	1578	0.03681	3.225e-06	26677896	|| id:ebi-a-GCST90002097	0.0136474	21.8059	28.2911
rs140129370	C	T	C	T	-0.8413	-0.0429	0.0114	0.0164853	0.1331	0.7472	13	1578	0.1689	7.04304e-07	74097996	|| id:ebi-a-GCST90002097	0.0154796	24.7795	28.2911
rs142436127	A	T	A	T	-1.066	-0.3692	0.0067	0.0207648	0.1294	0.004315	3	1578	0.2325	4.95302e-06	118883955	|| id:ebi-a-GCST90002097	0.0131466	20.9951	28.2911
rs142470748	A	G	A	G	0.6737	-0.015	0.0143	0.0214502	0.112	0.8932	7	1578	0.1493	6.88098e-06	55375099	|| id:ebi-a-GCST90002097	0.0127391	20.3359	28.2911
rs146147816	A	G	A	G	1.104	0.4535	0.0067	0.0081276	0.1965	0.02102	14	1578	0.2236	8.80704e-07	73295385	|| id:ebi-a-GCST90002097	0.0152135	24.3469	28.2911
rs1801274	G	A	G	A	0.4941	0.0596	0.3305	0.445839	0.0288	0.03815	1	1578	0.03702	1.42889e-38	161479745	|| id:ebi-a-GCST90002097	0.101437	177.912	28.2911
rs1930423	A	T	A	T	-0.3105	0.011	0.0713	0.176198	0.0347	0.7515	9	1578	0.06871	6.66607e-06	101407173	|| id:ebi-a-GCST90002097	0.0127759	20.3954	28.2911
rs2552498	C	T	C	T	0.2014	0.0023	0.7706	0.789469	0.0318	0.9434	18	1578	0.04263	2.52e-06	38747705	|| id:ebi-a-GCST90002097	0.013947	22.2914	28.2911
rs3943404	T	A	T	A	-0.166	0.0297	0.481	0.425965	0.0285	0.2978	4	1578	0.03541	3.01703e-06	55977759	|| id:ebi-a-GCST90002097	0.0137357	21.9489	28.2911
rs55978635	G	C	G	C	0.1631	0.038	0.3606	0.261	0.0327	0.2448	17	1578	0.03629	7.465e-06	75786314	|| id:ebi-a-GCST90002097	0.0126387	20.1736	28.2911
rs57761043	A	G	A	G	-0.4766	-0.1139	0.0292	0.0486526	0.058	0.04949	12	1578	0.1072	9.32395e-06	218152	|| id:ebi-a-GCST90002097	0.012371	19.7409	28.2911
rs61952076	A	G	A	G	-0.2557	0.0275	0.1119	0.0554336	0.0801	0.7315	12	1578	0.05696	7.63994e-06	133089630	|| id:ebi-a-GCST90002097	0.0126097	20.1266	28.2911
rs62561188	C	T	C	T	0.3263	-0.0252	0.0669	0.02053	0.1333	0.8502	9	1578	0.07207	6.41505e-06	87310577	|| id:ebi-a-GCST90002097	0.0128237	20.4727	28.2911
rs66811768	T	G	T	G	-0.2427	-0.0005	0.1188	0.147679	0.037	0.9898	10	1578	0.05469	9.72904e-06	9580495	|| id:ebi-a-GCST90002097	0.0123262	19.6686	28.2911
rs7166641	T	C	T	C	0.1643	-0.0109	0.5957	0.430507	0.0271	0.6871	15	1578	0.03578	4.772e-06	84637928	|| id:ebi-a-GCST90002097	0.0131863	21.0593	28.2911
rs72815426	G	A	G	A	0.7221	0.0174	0.0124	0.0127274	0.1782	0.922	17	1578	0.1581	5.29602e-06	11788269	|| id:ebi-a-GCST90002097	0.0130473	20.8344	28.2911
rs72983710	T	C	T	C	-0.3751	-0.0709	0.0504	0.114586	0.0539	0.1888	18	1578	0.08192	5.05499e-06	75884528	|| id:ebi-a-GCST90002097	0.0131122	20.9394	28.2911
rs75948515	T	G	T	G	0.3401	-0.0392	0.0703	0.165144	0.0343	0.2534	15	1578	0.07129	2.00701e-06	51443825	|| id:ebi-a-GCST90002097	0.0142177	22.7303	28.2911
rs76769365	C	G	C	G	0.3891	-0.1931	0.0428	0.0147502	0.1579	0.2215	2	1578	0.08767	9.68791e-06	201489162	|| id:ebi-a-GCST90002097	0.0123289	19.673	28.2911
rs79788679	G	A	G	A	0.3209	-0.0433	0.083	0.121073	0.0539	0.4217	7	1578	0.06268	3.437e-07	92609625	|| id:ebi-a-GCST90002097	0.0163388	26.1777	28.2911
rs80184675	A	G	A	G	-0.2884	0.0164	0.0887	0.0796247	0.0479	0.7325	16	1578	0.06484	9.27791e-06	83304908	|| id:ebi-a-GCST90002097	0.0123819	19.7585	28.2911
rs846294	C	G	C	G	0.1828	-0.0165	0.3213	0.36714	0.0277	0.5502	7	1578	0.03718	9.70689e-07	42123925	|| id:ebi-a-GCST90002097	0.0150877	24.1425	28.2911

## Sheet: Sup Table 6
Supplementary Table S6: Reverse MR results and Steiger test results of immune cells.
Exposures	Method	p value	FDR	correct_causal_direction	steiger_pval
IgD-CD24- on B cells	Inverse variance weighted	0.948739		TRUE	1.24092e-90
CD11c+ CD62L- on dendritic cells	Inverse variance weighted	0.991496		TRUE	3.25556e-108
CD4 on regulatory T cells	Inverse variance weighted	0.446159		TRUE	8.05544e-109
CD28+ CD45RA- on CD8br regulatory T cells	Inverse variance weighted	0.763765		TRUE	3.50041e-202
CD19 on IgD+ CD24+ B cells	Inverse variance weighted	0.684168		TRUE	1.39378e-209
CD19 on IgD+ CD38- unswitched memory B cells	Inverse variance weighted	0.323881		TRUE	4.09272e-152
CD19 on memory B cells	Inverse variance weighted	0.992115		TRUE	1.09855e-154
CD27 on CD24+ CD27+ B cells	Inverse variance weighted	0.525393		TRUE	0
CD27 on IgD- CD38- B cells	Inverse variance weighted	0.965129		TRUE	0
CD3 on HLA DR+ CD8br T cells	Inverse variance weighted	0.937906		TRUE	7.58625e-168
CD3 on CD28+ CD45RA+ CD8br regulatory T cells	Inverse variance weighted	0.328876		TRUE	0
CD86 on dendritic cells	Inverse variance weighted	0.960823		TRUE	2.69175e-88
CD45 on NK cells	Inverse variance weighted	0.419041		TRUE	1.02536e-188
CD127 on CD28+ CD45RA- CD8br regulatory T cells	Inverse variance weighted	0.169353		TRUE	1.10339e-98
FSC-A on CD8br TBNK cells	Inverse variance weighted	0.335262		TRUE	1.31722e-92
CD64 on CD14- CD16+ monocytes	Inverse variance weighted	0.033806	0.033806	TRUE	4.83565e-130
CD64 on monocytes	Inverse variance weighted	0.0306059	0.0612117	TRUE	0
CCR2 on granulocyte dendritic cells	Inverse variance weighted	0.409453		TRUE	3.86533e-113
CD45 on CD33br HLA DR+ CD14dim myeloid cells	Inverse variance weighted	0.181375		TRUE	1.32673e-85
CD11b on CD33br HLA DR+ CD14dim myeloid cells	Inverse variance weighted	0.209195		TRUE	3.28888e-186
HLA DR on HSC myeloid cells	Inverse variance weighted	0.659144		TRUE	6.96668e-29
CD8 on CD28- CD8br regulatory T cells	Inverse variance weighted	0.424933		TRUE	3.52723e-119

## Sheet: Sup Table 7
Supplementary Table S7: Differential expression in the GSE36791 dataset.
id	logFC	AveExpr	t	P.Value	adj.P.Val	B
EPHX2	-0.776553	8.11313	-7.49935	2.71965e-10	5.13587e-06	13.1409
GPR18	-0.700265	8.04092	-7.37673	4.45385e-10	5.13587e-06	12.6801
ABLIM1	-0.65743	8.73452	-7.35209	4.91784e-10	5.13587e-06	12.5874
GPD1L	-0.418543	8.85941	-7.27419	6.72627e-10	5.26835e-06	12.2947
FLJ22662	0.889148	13.323	7.07147	1.51806e-09	9.51217e-06	11.5335
CD7	-0.945941	9.794	-6.98108	2.1812e-09	1.13895e-05	11.1944
PRKCH	-0.588296	10.3977	-6.88889	3.15527e-09	1.35303e-05	10.849
CD27	-1.09419	9.40966	-6.86621	3.45491e-09	1.35303e-05	10.7641
FAM102A	-0.679482	8.11532	-6.83595	3.89957e-09	1.35748e-05	10.6507
SLC45A3	-0.672413	7.48214	-6.79826	4.53363e-09	1.42039e-05	10.5097
C2orf89	-0.772518	8.40201	-6.74282	5.65742e-09	1.61134e-05	10.3024
BCL11B	-0.852442	8.65048	-6.70509	6.57676e-09	1.71708e-05	10.1615
CST7	1.31438	12.0866	6.66633	7.67622e-09	1.84997e-05	10.0168
CD96	-0.839409	8.82462	-6.64293	8.42666e-09	1.88577e-05	9.92944
CCDC102A	-0.467115	7.46774	-6.56254	1.16058e-08	2.42405e-05	9.62973
VEGFB	-0.539418	8.36837	-6.52652	1.33929e-08	2.47751e-05	9.49562
ST6GAL1	-0.661977	8.97767	-6.51793	1.3858e-08	2.47751e-05	9.46365
SPOCK2	-0.970864	11.3797	-6.51119	1.4234e-08	2.47751e-05	9.43858
FAM113B	-0.825003	10.056	-6.49586	1.51281e-08	2.49454e-05	9.38154
IL2RB	-1.07993	9.87876	-6.46571	1.70516e-08	2.67113e-05	9.26946
FCGBP	-0.402936	7.44213	-6.42585	1.9973e-08	2.97979e-05	9.12137
FCER1A	-1.48879	9.45663	-6.3703	2.48905e-08	3.29548e-05	8.91526
S100A8	0.416468	15.5464	6.34504	2.75075e-08	3.29548e-05	8.82164
SIRPG	-0.506229	7.8117	-6.34202	2.78384e-08	3.29548e-05	8.81044
GATA2	-0.477178	7.03213	-6.34153	2.78918e-08	3.29548e-05	8.80864
ITK	-0.866782	9.8672	-6.34112	2.79374e-08	3.29548e-05	8.80711
CD6	-1.03419	9.92012	-6.33116	2.90599e-08	3.29548e-05	8.77022
CD5	-0.841452	8.22134	-6.32777	2.94521e-08	3.29548e-05	8.75767
SRPK1	1.02433	10.5913	6.29189	3.39406e-08	3.66675e-05	8.62484
DHRS3	-0.365381	8.13917	-6.26332	3.79935e-08	3.79296e-05	8.5192
RPS4X	-0.890153	12.5408	-6.25867	3.8698e-08	3.79296e-05	8.50199
NELL2	-0.732037	8.84851	-6.25839	3.87408e-08	3.79296e-05	8.50096
RAB32	0.687709	10.6799	6.24432	4.0952e-08	3.88796e-05	8.44898
FLNB	-0.606084	7.81377	-6.22873	4.35498e-08	4.01299e-05	8.39138
TCEA3	-0.723105	7.88161	-6.21961	4.51434e-08	4.04098e-05	8.35772
FAM159A	-0.44926	7.79661	-6.2061	4.76127e-08	4.05013e-05	8.30785
ETS1	-0.932717	11.0107	-6.19925	4.89147e-08	4.05013e-05	8.28259
ID3	-0.719073	8.01275	-6.19817	4.91238e-08	4.05013e-05	8.2786
EVL	-0.978386	10.6343	-6.17557	5.36958e-08	4.31356e-05	8.19526
PEBP1	-0.733971	9.83443	-6.10652	7.04467e-08	5.40784e-05	7.941
HK3	0.916569	11.1177	6.10535	7.07697e-08	5.40784e-05	7.93672
ZAP70	-0.455261	8.06634	-6.08993	7.51858e-08	5.47104e-05	7.88004
FAIM3	-0.939848	10.8173	-6.08714	7.60158e-08	5.47104e-05	7.86976
NLRC3	-0.353007	8.18887	-6.08079	7.79337e-08	5.47104e-05	7.84643
LOC729423	-0.413951	7.90556	-6.07686	7.91449e-08	5.47104e-05	7.83198
HSPA8	-0.539279	11.9926	-6.06684	8.23178e-08	5.47104e-05	7.79518
KLHL3	-0.607528	7.6884	-6.05949	8.47232e-08	5.47104e-05	7.76821
LAT	-0.471407	8.58094	-6.05918	8.48273e-08	5.47104e-05	7.76706
TRIB2	-0.462165	8.62647	-6.05697	8.55669e-08	5.47104e-05	7.75893
LEF1	-0.993661	10.076	-6.04176	9.08206e-08	5.66466e-05	7.70314
SBK1	-0.483537	7.90916	-6.03789	9.22111e-08	5.66466e-05	7.68891
ATPGD1	-0.315235	7.75383	-6.0274	9.60793e-08	5.78878e-05	7.65043
FLT3LG	-0.963749	8.43752	-6.0199	9.89411e-08	5.84872e-05	7.62295
ATP8B2	-0.440496	8.13693	-5.99964	1.07108e-07	6.10906e-05	7.54869
MOSC1	1.16417	10.4677	5.99661	1.08383e-07	6.10906e-05	7.53762
TNFRSF25	-0.719197	8.46159	-5.9947	1.09195e-07	6.10906e-05	7.53063
DBP	-0.412284	8.25093	-5.98148	1.1499e-07	6.32043e-05	7.48221
PADI4	0.877282	12.647	5.96766	1.21373e-07	6.55624e-05	7.43163
HABP4	-0.267574	7.67876	-5.95992	1.25099e-07	6.64295e-05	7.40332
KLRB1	-0.861862	10.7276	-5.95216	1.2895e-07	6.73336e-05	7.37493
S100A12	1.24204	13.2373	5.93411	1.38363e-07	7.0857e-05	7.30898
GZMM	-0.730492	9.07444	-5.9307	1.40221e-07	7.0857e-05	7.29648
SLC22A4	0.919624	9.88471	5.88898	1.64987e-07	7.77472e-05	7.14423
CDR2	-0.477727	8.67166	-5.88606	1.66877e-07	7.77472e-05	7.13356
DNMT1	-0.730192	10.1257	-5.88296	1.689e-07	7.77472e-05	7.12228
LOC127295	-0.814933	11.0372	-5.88261	1.69129e-07	7.77472e-05	7.12101
FBL	-0.710501	9.61812	-5.88221	1.69396e-07	7.77472e-05	7.11953
GOLGA8B	-0.621441	9.00437	-5.88201	1.69531e-07	7.77472e-05	7.11879
ANXA3	1.52942	10.7844	5.87893	1.71575e-07	7.77472e-05	7.10757
CCR7	-1.07544	10.4113	-5.87575	1.73709e-07	7.77472e-05	7.096
CD247	-0.938692	11.5355	-5.86372	1.82038e-07	8.03275e-05	7.05216
IL18RAP	1.63505	12.0397	5.85232	1.90292e-07	8.28036e-05	7.01065
ATP6V0E2	-0.719223	9.44174	-5.83376	2.04534e-07	8.77815e-05	6.94309
PRKCQ	-0.558223	9.0542	-5.83	2.07549e-07	8.78716e-05	6.9294
TRAF5	-0.289296	7.44245	-5.82524	2.11418e-07	8.83165e-05	6.91211
C19orf59	1.78234	11.7592	5.82082	2.15084e-07	8.86654e-05	6.89602
C20orf3	0.838632	11.2195	5.79793	2.35073e-07	9.48282e-05	6.81284
TRAPPC6A	-0.633227	8.79405	-5.79682	2.36087e-07	9.48282e-05	6.80881
CD2	-0.839601	10.8479	-5.79145	2.41062e-07	9.5601e-05	6.7893
LIME1	-0.792793	10.7865	-5.77115	2.60807e-07	0.000101839	6.71562
CCND2	-0.819968	10.339	-5.7687	2.63293e-07	0.000101839	6.70674
TPM2	-0.364095	7.34132	-5.76279	2.69399e-07	0.000102483	6.68528
STMN3	-0.81622	10.1811	-5.75914	2.73235e-07	0.000102483	6.67205
CHD3	-0.241957	7.67246	-5.75769	2.74772e-07	0.000102483	6.6668
TMEM204	-0.515555	8.40836	-5.74689	2.86511e-07	0.000105604	6.62765
TRRAP	-0.457851	9.15236	-5.73546	2.99473e-07	0.000109099	6.58624
LY9	-0.381746	7.94828	-5.72512	3.11686e-07	0.000112002	6.54884
FNBP4	-0.541615	9.67984	-5.72273	3.14592e-07	0.000112002	6.54015
SNHG6	-0.747686	10.4014	-5.7152	3.23888e-07	0.000114016	6.51291
CD3E	-0.87446	9.3218	-5.71106	3.29114e-07	0.000114088	6.49793
PGD	0.846288	12.5907	5.70928	3.31375e-07	0.000114088	6.49152
GRAP	-0.39907	8.39604	-5.69781	3.46393e-07	0.000117962	6.45005
KLF12	-0.304785	7.644	-5.69483	3.50405e-07	0.000118045	6.43927
CLSTN1	-0.453314	8.44796	-5.69058	3.56212e-07	0.000118654	6.42389
WDR59	-0.344487	8.9273	-5.68799	3.59788e-07	0.000118654	6.41455
NCR3	-0.579595	7.74504	-5.67664	3.759e-07	0.000122243	6.37356
GYG1	1.20191	11.7912	5.67488	3.78472e-07	0.000122243	6.36718
PVRIG	-0.824497	8.93462	-5.66952	3.86371e-07	0.00012352	6.34785
SLC36A1	0.506359	8.97614	5.66358	3.95338e-07	0.00012511	6.32639
MDC1	-0.575853	8.30505	-5.65345	4.11077e-07	0.00012879	6.28986
DDX24	-0.589332	9.90805	-5.64851	4.1899e-07	0.00012997	6.27202
LOC399988	-0.539244	10.4127	-5.64353	4.2711e-07	0.000129977	6.25407
LDHB	-0.892829	10.8948	-5.6434	4.27311e-07	0.000129977	6.25363
FBXO31	-0.583548	8.30638	-5.63702	4.37944e-07	0.000131931	6.23063
BTBD11	-0.252089	7.44932	-5.63418	4.42764e-07	0.000132112	6.22039
SEPX1	0.605855	14.3638	5.62133	4.65232e-07	0.000136697	6.17409
DENND2D	-0.436381	9.98948	-5.61986	4.67867e-07	0.000136697	6.1688
MMP9	1.44687	12.8263	5.61454	4.77553e-07	0.000136697	6.14963
CA4	0.974511	10.7334	5.61372	4.7906e-07	0.000136697	6.14669
SLC26A8	0.606602	8.23379	5.61324	4.79946e-07	0.000136697	6.14496
KIF1B	0.600792	8.98361	5.60209	5.00964e-07	0.000141127	6.10486
FUT7	0.627896	8.83784	5.60026	5.04509e-07	0.000141127	6.09827
MAGED1	-0.458968	7.87012	-5.59499	5.14837e-07	0.000142742	6.07931
LETMD1	-0.262159	8.56571	-5.58847	5.27892e-07	0.000144536	6.05589
LAGE3	-0.608851	9.26274	-5.58529	5.3439e-07	0.000144536	6.04445
ESYT1	-0.837573	10.4378	-5.58417	5.36704e-07	0.000144536	6.04041
HDC	-0.805279	7.98491	-5.58269	5.39759e-07	0.000144536	6.0351
PDZD8	0.63145	8.333	5.579	5.47453e-07	0.000145353	6.02186
TYROBP	0.365512	14.9736	5.573	5.60218e-07	0.000146546	6.0003
RAD17	-0.1636	7.34591	-5.5725	5.61299e-07	0.000146546	5.9985
PRAGMIN	-0.646303	9.15055	-5.5629	5.82366e-07	0.000150789	5.96404
ITPR3	-0.591616	8.95598	-5.5575	5.94568e-07	0.000152609	5.94464
HKDC1	-0.334308	7.73872	-5.55418	6.02187e-07	0.000152609	5.93273
IRAK3	1.24705	9.98135	5.55339	6.04006e-07	0.000152609	5.92991
TLR5	1.08487	10.5038	5.55097	6.0964e-07	0.0001528	5.92123
FAM171A1	-0.38536	7.97202	-5.52284	6.79054e-07	0.000168056	5.82039
PYGL	0.799555	12.6863	5.52123	6.8324e-07	0.000168056	5.81464
PLEKHB1	-0.45775	7.57637	-5.51995	6.866e-07	0.000168056	5.81005
IL11RA	-0.509354	8.41195	-5.51262	7.06137e-07	0.000171498	5.78382
SLAMF1	-0.527896	7.86692	-5.49257	7.62441e-07	0.000182243	5.71208
CD3D	-0.938824	10.3941	-5.49232	7.6318e-07	0.000182243	5.71118
LOC391777	-0.53655	14.5955	-5.49073	7.6783e-07	0.000182243	5.7055
SARM1	-0.292352	7.71285	-5.48512	7.84485e-07	0.000183512	5.68543
PLEKHA1	-0.488119	8.66451	-5.48498	7.84888e-07	0.000183512	5.68495
ATXN1	0.340595	9.46011	5.4821	7.93594e-07	0.000184173	5.67464
FAM62B	-0.647312	10.6088	-5.46953	8.32614e-07	0.000191807	5.62976
LOC100131609	-0.691075	9.97493	-5.46149	8.58589e-07	0.000195976	5.60104
METTL9	0.478889	8.41416	5.45861	8.68055e-07	0.000195976	5.59079
MAP4K1	-0.688212	9.26011	-5.45819	8.69473e-07	0.000195976	5.58926
HEBP2	0.433185	10.7442	5.45618	8.76168e-07	0.000196074	5.58209
LOC642210	-0.482309	14.836	-5.44979	8.97774e-07	0.000199484	5.55932
RPUSD2	-0.558338	8.35463	-5.44786	9.0442e-07	0.000199546	5.55243
BCL2	-0.413818	8.47622	-5.44438	9.16504e-07	0.000200798	5.54002
PRKX	-0.226179	8.45167	-5.4416	9.26266e-07	0.000201108	5.53011
LOC730004	-0.709306	11.0949	-5.44011	9.3154e-07	0.000201108	5.52481
MORC2	-0.478595	7.73134	-5.43794	9.39292e-07	0.000201108	5.51706
NMT2	-0.390809	7.64877	-5.43576	9.47122e-07	0.000201108	5.5093
SLAMF6	-0.543668	9.75092	-5.43496	9.50017e-07	0.000201108	5.50645
LPIN1	-0.569349	8.70853	-5.42905	9.71649e-07	0.000204307	5.4854
POLD2	-0.313228	7.88336	-5.42356	9.92206e-07	0.000207239	5.46583
ZNF831	-0.287842	7.83311	-5.4213	1.00078e-06	0.000207645	5.45779
BCAS4	-0.31206	8.13742	-5.41791	1.0138e-06	0.000208962	5.44571
LOC440731	0.764656	9.38456	5.41468	1.02632e-06	0.000210045	5.43424
MYL6	0.381174	14.5221	5.41311	1.03246e-06	0.000210045	5.42866
MS4A2	-0.267579	7.49037	-5.40689	1.05721e-06	0.000212678	5.40652
C5orf39	-0.513404	9.47873	-5.40634	1.05945e-06	0.000212678	5.40454
Septin 1	-0.402409	8.23035	-5.40477	1.06576e-06	0.000212678	5.39898
IMPDH2	-0.566409	9.48651	-5.40294	1.07321e-06	0.000212808	5.39247
RBM14	-0.35507	9.78776	-5.39528	1.10495e-06	0.000217723	5.36524
PABPC4	-0.600553	11.0699	-5.38934	1.13021e-06	0.00022131	5.34411
ZNF787	0.449163	9.8158	5.3822	1.16128e-06	0.000225982	5.31876
RNMT	-0.390504	8.77778	-5.37997	1.17115e-06	0.000226495	5.31085
SAMD3	-0.521082	8.22164	-5.37327	1.20135e-06	0.00023091	5.28706
LOC344423	0.212442	7.51883	5.36034	1.26183e-06	0.000241056	5.24116
UBASH3A	-0.52724	7.84926	-5.35282	1.29833e-06	0.000246525	5.21452
LOC646200	-0.698565	12.539	-5.33861	1.37021e-06	0.000258606	5.16417
DYSF	0.966537	12.7624	5.33456	1.39141e-06	0.000260621	5.14982
C1RL	0.60007	9.59348	5.33215	1.40421e-06	0.000260621	5.14127
CDC25B	-0.711276	9.36309	-5.33137	1.40832e-06	0.000260621	5.13853
DDX47	-0.395262	8.98921	-5.33028	1.41416e-06	0.000260621	5.13467
SKAP1	-0.743025	9.09973	-5.3267	1.43351e-06	0.000261607	5.12197
LOC402112	-0.607311	9.27246	-5.3262	1.43621e-06	0.000261607	5.12021
LOC391811	-0.558959	9.68488	-5.32455	1.44523e-06	0.000261728	5.11436
SLC25A42	-0.349971	8.41801	-5.32252	1.45637e-06	0.000261739	5.10719
LCK	-0.340732	7.75609	-5.32004	1.4701e-06	0.000261739	5.09842
LOC648294	-0.71605	10.7814	-5.32	1.47035e-06	0.000261739	5.09826
FHIT	-0.373883	7.79668	-5.3135	1.50696e-06	0.00026674	5.07529
TECR	-0.507874	10.1733	-5.30511	1.55559e-06	0.000273801	5.04562
KIAA1147	-0.347925	8.43727	-5.29016	1.64602e-06	0.000287536	4.99283
GIMAP5	-0.695797	10.4205	-5.28741	1.66325e-06	0.000287536	4.9831
F5	0.814557	9.26878	5.28538	1.67602e-06	0.000287536	4.97596
MIF	-0.586913	10.8879	-5.28514	1.67753e-06	0.000287536	4.97511
NCF2	0.478819	13.1228	5.28483	1.67951e-06	0.000287536	4.97401
BIN1	-0.693083	10.2122	-5.27794	1.7238e-06	0.000292201	4.9497
TSPO	0.628957	13.1154	5.27769	1.72541e-06	0.000292201	4.94883
C8orf55	-0.481353	8.54742	-5.2705	1.77291e-06	0.000298631	4.92346
TCN2	0.42943	8.30475	5.26757	1.79265e-06	0.000300341	4.91312
C11orf1	-0.332265	7.7212	-5.26352	1.82023e-06	0.000303339	4.89886
RNF135	0.320728	8.78239	5.25824	1.85685e-06	0.000306852	4.88026
ABCB1	-0.228537	7.39578	-5.25767	1.8609e-06	0.000306852	4.87823
SIGIRR	-0.385739	8.40471	-5.24678	1.93887e-06	0.000318036	4.83989
MTMR3	0.586017	10.1457	5.23816	2.0029e-06	0.000325446	4.80955
FBXL5	0.514105	10.2061	5.2379	2.00482e-06	0.000325446	4.80865
GPR68	-0.470178	7.44626	-5.22625	2.0948e-06	0.0003383	4.76765
LOC648771	-0.670476	12.155	-5.21988	2.14559e-06	0.000344724	4.74529
C16orf30	-0.592698	8.09366	-5.21793	2.16144e-06	0.000345035	4.73841
SEMA4F	-0.276418	7.77667	-5.21637	2.17414e-06	0.000345035	4.73294
TXK	-0.579184	8.06942	-5.21558	2.18056e-06	0.000345035	4.73019
PCID2	-0.406548	10.0435	-5.21195	2.21057e-06	0.000348025	4.71743
SF3A2	-0.389811	10.1676	-5.20688	2.25309e-06	0.000352946	4.69964
C20orf24	0.463498	13.1171	5.19262	2.37718e-06	0.000370159	4.64959
AES	-0.592562	10.332	-5.19157	2.3866e-06	0.000370159	4.64589
RPL36	-0.705958	11.084	-5.18623	2.43489e-06	0.000374096	4.62719
SAE1	-0.506496	10.7131	-5.18501	2.4461e-06	0.000374096	4.6229
TCF7	-0.201049	7.3262	-5.18482	2.4478e-06	0.000374096	4.62225
PIGU	-0.440705	8.03039	-5.18223	2.47177e-06	0.000375924	4.61316
SH3GLB1	0.836875	11.5054	5.17731	2.51782e-06	0.000378706	4.59593
LOC728453	-0.743925	10.874	-5.17652	2.52531e-06	0.000378706	4.59315
C16orf57	0.544295	11.0019	5.17641	2.52632e-06	0.000378706	4.59278
Septin 6	-0.501161	9.04286	-5.17047	2.58329e-06	0.000385402	4.57196
GZMK	-0.973285	9.77295	-5.16745	2.61264e-06	0.000386552	4.56142
CIB1	-0.504632	11.5941	-5.16714	2.61567e-06	0.000386552	4.56033
LOC729617	-0.719996	12.2896	-5.16465	2.64026e-06	0.000386916	4.5516
LOC729926	-0.734041	10.1288	-5.16439	2.64284e-06	0.000386916	4.55069
PIK3IP1	-0.763307	10.5034	-5.16299	2.65674e-06	0.000387143	4.54579
NOSIP	-0.470002	11.7611	-5.15582	2.72908e-06	0.000395844	4.52072
LOC649821	-0.653794	11.5182	-5.15307	2.75737e-06	0.000398104	4.51109
RPS20	-0.542706	13.8498	-5.14955	2.79397e-06	0.000398936	4.49878
AKR1B1	-0.555443	10.1744	-5.14955	2.79399e-06	0.000398936	4.49878
H2AFJ	0.666662	9.96632	5.14882	2.80165e-06	0.000398936	4.49622
ILF3	-0.360361	8.28476	-5.14763	2.81413e-06	0.000398936	4.49207
CCNDBP1	0.423649	11.3443	5.14643	2.8268e-06	0.000398936	4.48788
NELF	-0.565282	8.28108	-5.14336	2.85951e-06	0.000401742	4.47714
RUNX3	-0.635	9.77426	-5.14178	2.87643e-06	0.000401891	4.47164
C12orf57	-0.749377	9.92101	-5.14088	2.88623e-06	0.000401891	4.46846
IL18BP	-0.198273	7.6711	-5.13691	2.92933e-06	0.000404839	4.45463
ATIC	-0.464635	9.89125	-5.13618	2.93738e-06	0.000404839	4.45207
CUTA	-0.5644	9.88621	-5.13538	2.94616e-06	0.000404839	4.44928
EMD	-0.3889	9.97398	-5.13364	2.96543e-06	0.000405598	4.4432
BASP1	0.741663	14.6669	5.13255	2.97758e-06	0.000405598	4.43938
RPL14L	-0.728738	11.8275	-5.12846	3.02353e-06	0.000408479	4.42509
LOC642817	-0.565846	9.85784	-5.12822	3.02623e-06	0.000408479	4.42426
NPAL3	-0.499268	8.22232	-5.12564	3.05549e-06	0.000408479	4.41528
C16orf58	-0.474908	8.9257	-5.12543	3.05791e-06	0.000408479	4.41454
LOC728643	-0.612351	9.50369	-5.12491	3.06392e-06	0.000408479	4.41271
WDR67	-0.403312	7.74938	-5.1201	3.1195e-06	0.000414127	4.39593
PPP1R3D	0.575548	8.94178	5.11712	3.15438e-06	0.000416991	4.38555
LOC88523	0.526318	10.023	5.1135	3.19741e-06	0.000420903	4.37291
LOC729279	-0.588817	12.0079	-5.11028	3.23614e-06	0.000424218	4.36168
LOC651198	-0.421021	9.24859	-5.10682	3.27813e-06	0.000427933	4.34965
HIRIP3	-0.295843	8.19086	-5.10266	3.32954e-06	0.000431138	4.33513
LOC728128	-0.600249	11.9126	-5.1026	3.33021e-06	0.000431138	4.33494
CHCHD10	-0.566276	10.319	-5.09636	3.4088e-06	0.000437883	4.31318
WDR6	-0.441377	9.92828	-5.09483	3.42831e-06	0.000437883	4.30785
LOC729798	-0.614709	12.0944	-5.09354	3.44484e-06	0.000437883	4.30337
NCF4	0.542131	11.4499	5.09302	3.45146e-06	0.000437883	4.30157
FADD	0.469449	10.035	5.09297	3.45219e-06	0.000437883	4.30138
UBE2G2	-0.414024	8.09461	-5.0912	3.47501e-06	0.000439	4.29523
CDRT4	-0.314928	7.28792	-5.0896	3.49586e-06	0.000439861	4.28965
GIPC1	-0.351793	8.09901	-5.08659	3.53533e-06	0.000443047	4.27917
ZBTB9	-0.418538	7.82974	-5.07838	3.64516e-06	0.000454433	4.25063
MAL	-0.936296	10.1485	-5.07557	3.68357e-06	0.000454433	4.24085
P2RY10	-0.396272	7.7663	-5.07376	3.70853e-06	0.000454433	4.23455
AGTRAP	0.487416	10.278	5.07358	3.71097e-06	0.000454433	4.23394
MYBPC3	0.519764	8.78123	5.07335	3.71421e-06	0.000454433	4.23313
LOC100133372	-0.696717	10.0566	-5.07179	3.73588e-06	0.000454433	4.2277
GDE1	0.49343	9.13179	5.0715	3.73986e-06	0.000454433	4.22671
SH3PXD2A	-0.483353	7.41263	-5.07133	3.74222e-06	0.000454433	4.22612
NUP210	-0.571119	8.57347	-5.06796	3.78953e-06	0.000457544	4.2144
PTGDR	-0.314378	7.87659	-5.06727	3.79923e-06	0.000457544	4.21201
HMGN1	-0.468045	10.6557	-5.06543	3.82535e-06	0.000457544	4.20562
STAT4	-0.629344	9.79206	-5.06537	3.82625e-06	0.000457544	4.2054
LOC653881	-0.621863	13.3649	-5.06224	3.87108e-06	0.000459597	4.19454
ACSL1	1.09762	12.8096	5.06212	3.87276e-06	0.000459597	4.19413
ARHGEF3	-0.49885	10.4868	-5.05934	3.91305e-06	0.000461935	4.18448
GPR141	0.545803	8.02474	5.05873	3.92195e-06	0.000461935	4.18236
LOC731985	-0.665658	11.1946	-5.0569	3.94883e-06	0.00046336	4.17599
RLTPR	-0.384438	7.34647	-5.05392	3.99287e-06	0.000464058	4.16564
BCL2A1	0.599739	8.46467	5.05375	3.99541e-06	0.000464058	4.16505
RPS12	-0.369115	15.1448	-5.05349	3.99922e-06	0.000464058	4.16416
C12orf65	-0.468592	7.85949	-5.04896	4.0672e-06	0.00046943	4.14844
BEX2	-0.462619	8.30399	-5.04841	4.07548e-06	0.00046943	4.14654
LOC729903	-0.64142	13.4879	-5.04502	4.12732e-06	0.000473293	4.13476
LOC440027	-0.539541	14.3409	-5.04317	4.15572e-06	0.000473293	4.12836
HIST2H2AC	0.842449	10.6423	5.04256	4.1652e-06	0.000473293	4.12623
LTBP3	-0.230631	7.58286	-5.04011	4.20335e-06	0.000473293	4.11773
MGC3020	-0.519481	8.15278	-5.03936	4.21512e-06	0.000473293	4.11512
LTB	-0.480087	12.3185	-5.03906	4.2197e-06	0.000473293	4.11411
CLYBL	-0.264113	7.72395	-5.03889	4.22236e-06	0.000473293	4.11352
RPL22	-0.651586	10.5057	-5.03842	4.22987e-06	0.000473293	4.11186
FBLN7	-0.262727	7.35426	-5.0346	4.29031e-06	0.000475646	4.09863
LOC93622	-0.445448	7.97103	-5.03441	4.29336e-06	0.000475646	4.09797
LOC728139	-0.588194	10.188	-5.03421	4.29645e-06	0.000475646	4.0973
ZNF827	-0.471645	7.76329	-5.03155	4.33925e-06	0.000477614	4.08805
DKFZp761P0423	-0.426532	8.78786	-5.03087	4.35018e-06	0.000477614	4.08571
HPCAL4	-0.295685	7.85448	-5.03026	4.35997e-06	0.000477614	4.08361
SLC7A6	-0.458183	7.82712	-5.02825	4.39268e-06	0.000479521	4.07664
PAICS	-0.324197	8.23753	-5.02588	4.43154e-06	0.000482084	4.06843
ALOX5AP	0.662301	14.6288	5.01851	4.55446e-06	0.000491771	4.04291
STAG3L3	-0.521144	9.69314	-5.01848	4.55498e-06	0.000491771	4.04281
PPP3CC	-0.535687	8.21285	-5.01773	4.56768e-06	0.000491771	4.04021
CD248	-0.31828	7.59021	-5.0146	4.62103e-06	0.000495811	4.02938
ABHD14A	-0.510051	8.1046	-5.01213	4.66364e-06	0.000498676	4.02082
LOC729742	-0.706054	11.5001	-5.00975	4.70497e-06	0.000501384	4.0126
LOC441124	0.716742	9.70141	5.00772	4.74046e-06	0.000503453	4.00559
TOP2B	-0.301822	10.049	-5.00266	4.83039e-06	0.000510299	3.98807
HP	1.29478	9.33594	5.00226	4.83749e-06	0.000510299	3.9867
TMEM109	-0.521475	8.83079	-5.00075	4.86464e-06	0.000511441	3.98148
EBI2	-0.666725	8.97119	-4.99699	4.93294e-06	0.000516887	3.96848
MFNG	-0.482128	10.7356	-4.99429	4.98249e-06	0.000520338	3.95916
LOC390345	-0.809054	12.5769	-4.99237	5.01815e-06	0.000521048	3.95251
RPL7A	-0.629231	11.9587	-4.99213	5.02255e-06	0.000521048	3.9517
GLOD4	-0.574529	8.77562	-4.98512	5.15468e-06	0.000529804	3.92749
ZNF438	0.628949	9.22511	4.98435	5.16929e-06	0.000529804	3.92485
LOC100132528	-0.553591	9.32086	-4.98429	5.17057e-06	0.000529804	3.92462
BCL6	0.929664	12.1086	4.98408	5.17459e-06	0.000529804	3.92389
ADA	-0.625102	8.74401	-4.98244	5.20595e-06	0.000529848	3.91826
USP3	0.431363	11.2633	4.98192	5.21598e-06	0.000529848	3.91647
WBSCR22	-0.537103	8.76075	-4.98067	5.24029e-06	0.000529848	3.91213
PUF60	-0.444379	10.6454	-4.98055	5.24267e-06	0.000529848	3.91171
ITGB7	-0.756052	10.1332	-4.97753	5.30155e-06	0.000534076	3.9013
FBLN5	-0.313655	7.97135	-4.96802	5.49137e-06	0.000551083	3.86851
MAPK14	0.567758	8.14518	4.96678	5.51669e-06	0.000551083	3.86422
CD40LG	-0.432061	7.68167	-4.96646	5.52314e-06	0.000551083	3.86313
SERPINA10	-0.614766	8.24888	-4.96169	5.62142e-06	0.00055664	3.84669
NLRC4	0.739892	8.8227	4.96155	5.62427e-06	0.00055664	3.84622
SMAD3	-0.374363	8.85076	-4.96105	5.63468e-06	0.00055664	3.84449
CDKN2D	0.57841	10.9241	4.95989	5.65882e-06	0.00055664	3.84051
APH1B	0.614227	9.74525	4.95947	5.66767e-06	0.00055664	3.83905
SRP68	-0.38408	9.1461	-4.9578	5.70278e-06	0.000558338	3.8333
LBH	-0.398366	8.61919	-4.95663	5.72748e-06	0.000558342	3.82927
MXD4	-0.501248	10.1989	-4.95611	5.73846e-06	0.000558342	3.82748
UBTD1	0.523426	9.14754	4.95511	5.75972e-06	0.000558675	3.82404
RFTN1	-0.599785	9.61473	-4.95216	5.82296e-06	0.000563066	3.81386
LOC649548	-0.542872	13.7693	-4.94977	5.87442e-06	0.00056496	3.80566
NUCKS1	-0.546284	9.51589	-4.94958	5.87861e-06	0.00056496	3.80499
LILRA6	0.587546	9.20211	4.94319	6.01888e-06	0.000575302	3.78302
LOC100130298	-0.27814	7.67028	-4.94267	6.03062e-06	0.000575302	3.7812
RASA3	-0.356069	8.06939	-4.94199	6.04571e-06	0.000575302	3.77887
ZNF337	-0.63888	8.37912	-4.94136	6.05968e-06	0.000575302	3.77672
IL32	-0.853567	10.3227	-4.93674	6.16384e-06	0.000583423	3.76084
LOC654103	0.764346	13.5932	4.93501	6.20335e-06	0.000585395	3.75488
GOLGA3	-0.333064	9.7591	-4.93301	6.24931e-06	0.000587961	3.74801
CDCA4	-0.148589	7.61108	-4.93099	6.29602e-06	0.000590582	3.74107
NAT10	-0.35761	8.43512	-4.92943	6.33248e-06	0.000592229	3.73569
LOC552889	-0.233204	8.91326	-4.92845	6.35521e-06	0.000592309	3.73235
RNF214	-0.258605	7.45114	-4.92778	6.37115e-06	0.000592309	3.73001
TXN	0.57553	12.3314	4.92492	6.43851e-06	0.000594384	3.72021
CXXC5	-0.567907	9.65919	-4.9247	6.44387e-06	0.000594384	3.71944
FXYD5	-0.555638	11.5604	-4.92442	6.45038e-06	0.000594384	3.7185
LOC728661	-0.321515	11.0277	-4.92329	6.4774e-06	0.000595123	3.7146
MLLT6	-0.382098	9.59986	-4.92164	6.51678e-06	0.000596991	3.70895
MCM3	-0.307636	10.1641	-4.9203	6.54917e-06	0.000597289	3.70433
ZNF281	0.710159	10.3	4.91993	6.55817e-06	0.000597289	3.70305
LOC645173	-0.691369	12.0119	-4.91809	6.60269e-06	0.000598113	3.69675
C17orf49	-0.425263	10.5854	-4.91798	6.60539e-06	0.000598113	3.69637
HIST2H2AA3	0.802968	11.4447	4.91266	6.73611e-06	0.000608191	3.67811
LOC286444	-0.611554	11.8094	-4.91161	6.76224e-06	0.000608796	3.6745
QPCT	0.741642	10.9047	4.9108	6.78235e-06	0.000608805	3.67174
COPS7B	-0.386034	8.77064	-4.91005	6.80121e-06	0.000608805	3.66915
SPCS1	-0.355237	11.4143	-4.90779	6.85805e-06	0.000612145	3.6614
ZFP82	-0.331934	7.31784	-4.90559	6.91362e-06	0.000615351	3.65388
NFATC2IP	-0.284624	8.48336	-4.89898	7.08406e-06	0.000628735	3.63119
NDRG2	-0.203568	7.72666	-4.89791	7.11194e-06	0.000629427	3.62753
LRIG1	-0.368228	7.93088	-4.89608	7.15979e-06	0.000631876	3.62128
RPS15	-0.467514	12.7747	-4.89502	7.18797e-06	0.000632112	3.61762
LOC644132	0.445688	8.66235	4.89446	7.20281e-06	0.000632112	3.6157
LOC389101	-0.579244	13.2041	-4.89271	7.24912e-06	0.000634116	3.60973
LOC730246	-0.588775	11.5635	-4.89149	7.28178e-06	0.000634116	3.60554
C12orf23	-0.226082	7.01192	-4.89124	7.28838e-06	0.000634116	3.6047
PGLYRP1	1.05421	11.3688	4.89056	7.3066e-06	0.000634116	3.60237
S100A11	0.581878	13.0565	4.88953	7.33455e-06	0.000634783	3.59882
MYD88	0.407667	10.9474	4.88822	7.36978e-06	0.000636075	3.59435
PTK2B	0.409773	9.21307	4.88698	7.40339e-06	0.00063722	3.59012
UBXN2B	0.709662	9.94545	4.8858	7.43579e-06	0.00063788	3.58605
ADARB1	-0.319148	7.82084	-4.88521	7.45178e-06	0.00063788	3.58405
FPR1	0.60438	14.0772	4.88428	7.47734e-06	0.000638324	3.58086
LOC646434	0.527295	8.6413	4.88331	7.50392e-06	0.000638853	3.57755
ALPL	1.03414	13.7188	4.8819	7.54312e-06	0.00064045	3.5727
RPA1	-0.374323	9.52107	-4.87882	7.62895e-06	0.000645987	3.56216
LOC729679	-0.770485	11.8156	-4.8775	7.6658e-06	0.000647357	3.55767
OCIAD2	-0.48941	8.67585	-4.87431	7.75632e-06	0.000650941	3.54674
MGC15763	-0.394459	7.45332	-4.87413	7.76133e-06	0.000650941	3.54614
REPIN1	-0.318918	8.62478	-4.87339	7.78242e-06	0.000650941	3.54361
EOMES	-0.915283	9.43923	-4.87196	7.82346e-06	0.000650941	3.53871
PGS1	0.842254	11.2067	4.87125	7.8438e-06	0.000650941	3.53629
LOC729010	0.613398	8.4519	4.87103	7.85027e-06	0.000650941	3.53552
LDLRAP1	-0.437207	8.4593	-4.87091	7.85367e-06	0.000650941	3.53512
LOC92249	-0.391314	8.25829	-4.86664	7.97767e-06	0.000656419	3.52053
RAB27A	0.403958	9.1853	4.86662	7.9784e-06	0.000656419	3.52044
SIRPB1	0.61731	9.39844	4.86647	7.98263e-06	0.000656419	3.51995
FLOT2	0.666167	13.699	4.8649	8.02893e-06	0.000657378	3.51457
SH2D1A	-0.489957	9.39828	-4.86465	8.03625e-06	0.000657378	3.51372
VASP	0.521675	10.1402	4.86199	8.1151e-06	0.000662099	3.50462
RPL10A	-0.724023	12.3265	-4.8609	8.14743e-06	0.00066301	3.50092
DDX18	-0.548716	9.32583	-4.85896	8.20581e-06	0.000666031	3.49427
LOC653778	0.749847	12.9056	4.8578	8.24062e-06	0.000666612	3.49033
LOC401357	0.66778	10.9316	4.85731	8.25551e-06	0.000666612	3.48865
CIRBP	-0.550298	11.3482	-4.85308	8.38454e-06	0.00067529	3.4742
DRAM1	0.575326	8.94203	4.84967	8.4898e-06	0.000682014	3.46259
PDE9A	-0.142889	7.13666	-4.84879	8.51746e-06	0.000682486	3.45956
UXT	-0.381454	10.6062	-4.84656	8.58723e-06	0.0006852	3.45196
LOC729102	-0.612189	10.4149	-4.84631	8.59508e-06	0.0006852	3.45111
AGPAT2	0.373111	9.03773	4.84378	8.67524e-06	0.000688927	3.44247
GEMIN4	-0.513251	8.42571	-4.84344	8.68581e-06	0.000688927	3.44133
SELM	-0.343372	7.87527	-4.84259	8.7129e-06	0.000689331	3.43843
ZNHIT6	-0.369446	7.75014	-4.84186	8.7364e-06	0.00068945	3.43592
RPL12	-0.62663	12.6416	-4.84025	8.78812e-06	0.000691788	3.43043
EP400	-0.438008	8.54853	-4.83577	8.93329e-06	0.000701454	3.41517
RASGRP1	-0.694636	8.46717	-4.83369	9.00167e-06	0.000703803	3.40807
SNRPN	-0.475179	8.96445	-4.83206	9.05539e-06	0.000703803	3.40253
LOC653610	0.565876	8.4216	4.83187	9.06165e-06	0.000703803	3.40189
MBTPS1	-0.325117	9.00075	-4.83132	9.08013e-06	0.000703803	3.39999
RABGEF1	0.40374	8.3655	4.83069	9.10108e-06	0.000703803	3.39785
EIF4B	-0.468977	11.7236	-4.83023	9.1163e-06	0.000703803	3.39629
AQP9	0.709801	13.9728	4.83011	9.12045e-06	0.000703803	3.39587
PRPF31	-0.381696	9.26861	-4.82936	9.14548e-06	0.000704	3.39332
TUBB	-0.431465	9.76961	-4.8276	9.20453e-06	0.000706809	3.38732
C6orf48	-0.481824	9.66113	-4.82396	9.3279e-06	0.000714531	3.37493
RPL19	-0.506815	13.8751	-4.82091	9.43233e-06	0.000720768	3.36457
CLEC16A	-0.221875	9.16667	-4.81803	9.53243e-06	0.000724286	3.35474
LOC643531	-0.651484	12.7752	-4.81778	9.54095e-06	0.000724286	3.35391
P2RY11	-0.333078	8.02545	-4.81759	9.54773e-06	0.000724286	3.35324
IL7R	-0.850675	11.3975	-4.81657	9.58321e-06	0.000725222	3.34979
DOCK10	-0.514062	9.55288	-4.81142	9.76551e-06	0.000737057	3.33225
UPP1	0.687029	9.55257	4.81082	9.78665e-06	0.000737057	3.33024
DKC1	-0.342047	9.53172	-4.80971	9.82656e-06	0.000738288	3.32645
RRM1	-0.539635	8.92871	-4.80844	9.87209e-06	0.000738735	3.32214
PTPRCAP	-0.662714	10.0622	-4.80791	9.89139e-06	0.000738735	3.32033
CD160	-0.706748	7.87603	-4.80758	9.90324e-06	0.000738735	3.31921
EDF1	-0.392823	10.9253	-4.80646	9.94403e-06	0.000740015	3.31539
CBLB	-0.346241	8.77104	-4.80382	1.00403e-05	0.000743531	3.30642
SERPINB1	0.789686	11.8093	4.80379	1.00414e-05	0.000743531	3.30632
LOC440737	-0.690452	11.2281	-4.80321	1.00625e-05	0.000743531	3.30437
TRPT1	-0.215254	8.37164	-4.80254	1.00873e-05	0.000743611	3.30207
LOC100131662	-0.260937	7.3546	-4.80187	1.01119e-05	0.000743678	3.2998
SETD1A	-0.262647	8.63374	-4.80028	1.01709e-05	0.000746262	3.29439
LOC642788	0.585359	8.5407	4.79662	1.03074e-05	0.00075451	3.28198
SIDT1	-0.271414	7.86098	-4.79561	1.03457e-05	0.000755403	3.27852
LOC440311	-0.328075	8.19843	-4.79502	1.03678e-05	0.000755403	3.27654
FAM160B1	0.390137	8.87314	4.79439	1.03919e-05	0.000755403	3.27438
GUSBL1	-0.310608	9.25154	-4.79313	1.04396e-05	0.000757112	3.27012
PGM1	0.376627	10.6563	4.79245	1.04654e-05	0.000757234	3.26782
LGMN	-0.168852	7.47617	-4.79164	1.04964e-05	0.000757725	3.26507
EPHA1	-0.241724	8.00948	-4.791	1.0521e-05	0.000757755	3.26289
ROPN1L	0.691073	9.81571	4.78978	1.0568e-05	0.00075939	3.25875
ALDOC	-0.314761	8.98126	-4.78686	1.06809e-05	0.000765751	3.24885
NFIL3	0.739496	10.3119	4.7829	1.08365e-05	0.000772412	3.23539
RPS27A	-0.474531	13.5359	-4.78229	1.08606e-05	0.000772412	3.23332
CPA3	-0.531271	7.97732	-4.78196	1.08736e-05	0.000772412	3.23221
RAB11FIP3	-0.391563	8.13631	-4.78111	1.09074e-05	0.000772412	3.22932
GLIPR2	0.381677	13.3245	4.78077	1.0921e-05	0.000772412	3.22816
LOC647285	-0.646657	10.5591	-4.78075	1.09218e-05	0.000772412	3.2281
ADAMTS2	0.310066	7.57651	4.77797	1.10327e-05	0.000778502	3.21869
CKAP4	0.76361	11.6312	4.77721	1.10634e-05	0.000778916	3.2161
SMARCD1	-0.287102	8.89089	-4.77632	1.10992e-05	0.000779679	3.2131
CD81	-0.695649	12.0887	-4.77421	1.11852e-05	0.000782951	3.20592
ACSL5	-0.245151	7.84595	-4.77395	1.11957e-05	0.000782951	3.20504
YIPF1	0.444447	10.5964	4.77214	1.12697e-05	0.000785354	3.19892
LOC644907	-0.711717	11.4265	-4.77188	1.12802e-05	0.000785354	3.19805
MAP3K4	-0.345957	7.87612	-4.76877	1.14088e-05	0.000792542	3.1875
TTC3	-0.479426	9.2399	-4.76636	1.15093e-05	0.000797334	3.17934
MGC5457	0.548708	8.98121	4.76515	1.156e-05	0.000797334	3.17525
MTHFS	0.593349	10.1683	4.76476	1.15764e-05	0.000797334	3.17393
ARG1	1.75134	9.91868	4.76373	1.162e-05	0.000797334	3.17043
TMEM134	-0.317752	8.65005	-4.76367	1.16226e-05	0.000797334	3.17023
RBMS1	0.431036	9.73788	4.76306	1.16485e-05	0.000797334	3.16815
MARCKSL1	-0.523002	10.1156	-4.76288	1.16559e-05	0.000797334	3.16756
PHF21A	0.631475	11.7685	4.76108	1.17325e-05	0.000799772	3.16147
RPL13A	-0.693459	12.1406	-4.76085	1.17426e-05	0.000799772	3.16067
BMS1	-0.364776	8.307	-4.75893	1.18248e-05	0.000803626	3.15418
PDCL3	-0.360075	8.15323	-4.75722	1.18986e-05	0.000806892	3.14839
LAX1	-0.500832	8.63231	-4.75563	1.19674e-05	0.000809205	3.14303
ARL4C	-0.389872	7.60725	-4.75524	1.19844e-05	0.000809205	3.1417
C16orf72	0.475773	9.94927	4.75151	1.21481e-05	0.000818494	3.12908
POLRMT	-0.361682	7.93631	-4.74684	1.23562e-05	0.000830726	3.11328
RNF165	-0.313272	7.95464	-4.74435	1.24684e-05	0.000836478	3.10487
LOC646294	-0.60447	12.7217	-4.74034	1.26513e-05	0.000846932	3.09133
RPL35	-0.701484	12.3936	-4.73974	1.26788e-05	0.000846968	3.0893
CACNA1E	0.331399	7.87677	4.73902	1.27122e-05	0.000847388	3.08686
C9orf142	-0.484641	9.96606	-4.73471	1.29124e-05	0.000858908	3.07232
RPL13	-0.55451	9.41588	-4.73255	1.30142e-05	0.000863842	3.06502
HSPA9	-0.468045	9.86699	-4.73101	1.3087e-05	0.00086525	3.05983
RPL18A	-0.531938	14.2534	-4.7304	1.31164e-05	0.00086525	3.05774
RPS2	-0.619128	13.2424	-4.72991	1.31397e-05	0.00086525	3.05609
KCNJ15	0.669834	9.12552	4.72932	1.31679e-05	0.00086525	3.0541
C10orf33	-0.383754	7.49028	-4.72886	1.31897e-05	0.00086525	3.05256
KRTCAP2	-0.471354	10.8095	-4.72848	1.32081e-05	0.00086525	3.05126
ECHDC2	-0.78537	8.95649	-4.72805	1.32287e-05	0.00086525	3.04981
IL1R1	0.590129	7.67863	4.72712	1.3273e-05	0.000866341	3.0467
ST3GAL4	0.625621	9.00706	4.72287	1.34796e-05	0.000877376	3.03234
NUP214	0.409371	12.0311	4.72221	1.35115e-05	0.000877376	3.03014
LOC644029	-0.541349	12.6822	-4.72192	1.35261e-05	0.000877376	3.02913
HDAC1	-0.469783	10.8886	-4.72132	1.35552e-05	0.000877446	3.02713
GLTSCR2	-0.675687	13.0746	-4.72035	1.36032e-05	0.000878736	3.02385
CLIC1	0.375192	13.2583	4.7192	1.36602e-05	0.000880603	3.01996
HNRNPM	-0.36365	10.8393	-4.7166	1.37895e-05	0.000884771	3.0112
RGL4	0.736556	10.8371	4.71654	1.37925e-05	0.000884771	3.01099
LOC642357	-0.577364	13.1741	-4.7162	1.38096e-05	0.000884771	3.00984
CNIH4	0.63494	10.171	4.71462	1.38886e-05	0.000888021	3.00453
PDXP	-0.430673	8.44913	-4.71314	1.39635e-05	0.00089099	2.99953
DNAJC30	-0.421718	8.22903	-4.71072	1.40863e-05	0.000896999	2.99139
ZBTB4	-0.422153	9.38251	-4.70954	1.41466e-05	0.000899012	2.98742
RAB24	0.487185	10.7565	4.70891	1.41789e-05	0.00089924	2.9853
TSEN2	-0.287592	8.28414	-4.70728	1.42631e-05	0.000902752	2.97979
CARD16	0.495782	8.79506	4.70591	1.43337e-05	0.000905396	2.9752
PNPLA7	-0.345156	8.33573	-4.70375	1.44466e-05	0.000910689	2.9679
PUS1	-0.287374	8.12906	-4.70317	1.44768e-05	0.00091076	2.96596
ABHD14B	-0.401967	7.79847	-4.70221	1.45273e-05	0.000911728	2.96273
EXOSC7	-0.428479	8.36	-4.70177	1.45504e-05	0.000911728	2.96125
HIST2H2AA4	0.807309	11.9398	4.6996	1.46652e-05	0.000917089	2.95394
XBP1	-0.456939	10.9044	-4.6987	1.4713e-05	0.000918245	2.95091
LOC645899	-0.513171	14.4894	-4.69153	1.50996e-05	0.000939985	2.92679
LOC646195	-0.484643	14.6512	-4.69077	1.51412e-05	0.000939985	2.92424
PFKFB3	1.09409	10.5078	4.69058	1.51514e-05	0.000939985	2.92361
GNG5	0.453387	9.7484	4.68461	1.54819e-05	0.000956869	2.90355
CUTL1	0.626657	9.66793	4.68456	1.54846e-05	0.000956869	2.90339
RPS5	-0.63722	12.6724	-4.6832	1.55614e-05	0.00095972	2.89879
PYHIN1	-0.382004	8.48955	-4.67951	1.57699e-05	0.000969753	2.88641
HSP90AB1	-0.556607	9.91363	-4.67923	1.5786e-05	0.000969753	2.88547
RPLP2	-0.230339	15.609	-4.67751	1.58847e-05	0.000973908	2.87967
ITM2C	-0.519687	9.00467	-4.67646	1.59448e-05	0.000975687	2.87616
SP100	0.392339	8.5672	4.67368	1.61055e-05	0.000983595	2.86684
RPL32	-0.442739	12.1965	-4.67075	1.6277e-05	0.000992137	2.85699
LOC401676	-0.500244	8.51178	-4.67004	1.63188e-05	0.000992177	2.85461
DNLZ	-0.45313	8.93362	-4.66966	1.6341e-05	0.000992177	2.85334
PPP2R3C	0.401235	10.2312	4.66628	1.65418e-05	0.00100131	2.84199
GAS7	0.608435	8.69034	4.66605	1.65553e-05	0.00100131	2.84123
ATP1A1	-0.391162	9.98818	-4.6637	1.66965e-05	0.00100555	2.83334
KRT73	-0.269276	7.70539	-4.66333	1.67185e-05	0.00100555	2.83211
WDR54	-0.528985	8.93334	-4.66328	1.67218e-05	0.00100555	2.83193
PIK4CA	-0.229914	8.90969	-4.66153	1.68278e-05	0.00100999	2.82606
RNF126	-0.290866	8.47112	-4.66017	1.69102e-05	0.00101299	2.82152
RRAGD	0.504323	10.2573	4.65543	1.7202e-05	0.00102851	2.80562
SULT1B1	0.637027	8.46701	4.65065	1.75009e-05	0.00104398	2.7896
RIT1	0.459101	8.80666	4.65023	1.75273e-05	0.00104398	2.7882
TYSND1	-0.314186	7.8882	-4.64882	1.76169e-05	0.00104436	2.78346
LOC648710	0.2962	7.76426	4.64823	1.7654e-05	0.00104436	2.78151
STAMBPL1	-0.492485	8.20498	-4.64792	1.76736e-05	0.00104436	2.78048
FBXO21	-0.363516	8.47795	-4.64774	1.76855e-05	0.00104436	2.77985
GAMT	-0.176675	7.50327	-4.6475	1.77005e-05	0.00104436	2.77907
DCTPP1	-0.324151	9.12812	-4.64607	1.77918e-05	0.00104778	2.77429
PGK1	0.255948	11.9045	4.64198	1.80559e-05	0.00106134	2.76059
PFAS	-0.285798	7.66995	-4.63754	1.83473e-05	0.00107315	2.74571
LOC100132119	0.677693	9.01336	4.63748	1.83508e-05	0.00107315	2.74554
MRPS27	-0.262287	9.10248	-4.63735	1.83597e-05	0.00107315	2.74509
PLEKHF1	-0.529378	8.99422	-4.63636	1.8425e-05	0.00107418	2.74179
NDUFV1	-0.453641	9.95235	-4.63605	1.84458e-05	0.00107418	2.74074
ZNF395	-0.491311	9.04878	-4.63335	1.86257e-05	0.00108146	2.73172
LOC645385	-0.626698	10.9333	-4.63306	1.8645e-05	0.00108146	2.73076
HNRPA1L-2	-0.609009	8.48935	-4.63262	1.86744e-05	0.00108146	2.72929
PDPR	-0.369155	8.88111	-4.63103	1.87819e-05	0.00108463	2.72396
EIF3D	-0.418263	10.9396	-4.63079	1.87983e-05	0.00108463	2.72315
MAP3K2	0.44714	9.27349	4.63027	1.88335e-05	0.00108465	2.72141
CAP1	0.391548	14.2751	4.62944	1.88896e-05	0.00108589	2.71865
TXNDC14	-0.445032	9.11133	-4.62889	1.89268e-05	0.00108604	2.71682
RALB	0.728629	11.8711	4.62778	1.9003e-05	0.00108842	2.71309
FYN	-0.497624	9.74282	-4.62418	1.92503e-05	0.00110057	2.70107
LOC347544	-0.613283	12.0236	-4.623	1.9332e-05	0.00110323	2.69714
LOC100130980	-0.531804	13.5831	-4.62249	1.93675e-05	0.00110324	2.69543
RIMS3	-0.268779	7.42824	-4.62184	1.9413e-05	0.00110383	2.69325
LOC653314	-0.525877	13.4506	-4.62079	1.94862e-05	0.00110413	2.68976
S1PR5	-0.795306	8.67645	-4.62043	1.95119e-05	0.00110413	2.68853
CNO	-0.272983	9.00892	-4.62025	1.9524e-05	0.00110413	2.68796
LOC347292	-0.506723	9.29412	-4.61928	1.95921e-05	0.00110514	2.68472
SLC25A44	0.490243	11.009	4.61867	1.96356e-05	0.00110514	2.68266
FRAT1	0.532385	9.51113	4.61849	1.96477e-05	0.00110514	2.68209
LOC100134648	-0.440989	9.07343	-4.61477	1.99122e-05	0.00111801	2.66966
TSPYL2	-0.142163	7.61842	-4.61319	2.00255e-05	0.00112236	2.66439
ITGAM	0.636598	10.9195	4.61006	2.02524e-05	0.00113305	2.65393
LOC401206	-0.427225	14.7767	-4.60848	2.0367e-05	0.00113743	2.64868
PPP1R13B	-0.345939	7.44669	-4.60748	2.04408e-05	0.00113952	2.64533
CXCR5	-0.495748	8.31971	-4.60664	2.05022e-05	0.00114091	2.64254
CTNNBL1	-0.355086	9.26867	-4.60539	2.05946e-05	0.00114234	2.63836
MKNK1	0.777925	9.92724	4.60531	2.06007e-05	0.00114234	2.63809
LOC646766	-0.722643	11.8822	-4.60146	2.08867e-05	0.00115615	2.62528
EDG1	-0.419273	9.0891	-4.60086	2.09323e-05	0.00115663	2.62326
ARPC2	0.323743	12.5678	4.59744	2.11904e-05	0.00116883	2.61187
TLE2	-0.275494	7.20783	-4.5954	2.13463e-05	0.00117536	2.60506
PELP1	-0.370015	8.64345	-4.59393	2.1459e-05	0.00117754	2.60017
GTPBP6	-0.517565	9.93323	-4.5939	2.14611e-05	0.00117754	2.60008
TSR2	-0.338949	9.39447	-4.59321	2.15142e-05	0.00117839	2.59779
LOC643336	0.411805	10.2045	4.59247	2.15714e-05	0.00117946	2.59532
C2orf29	-0.327268	10.2908	-4.59196	2.1611e-05	0.00117957	2.59362
RPL30	-0.430724	13.8673	-4.59107	2.16803e-05	0.00118049	2.59065
LOC646144	0.244851	7.96213	4.59077	2.17032e-05	0.00118049	2.58966
DNAJC8	-0.366528	11.0891	-4.58771	2.19423e-05	0.00118846	2.57949
SERPINB8	0.349763	8.33275	4.58742	2.19655e-05	0.00118846	2.57851
NHP2L1	-0.400001	9.26777	-4.58664	2.20268e-05	0.00118846	2.57592
LYPD2	-0.375509	7.92457	-4.58659	2.20309e-05	0.00118846	2.57575
B4GALT5	0.880104	11.723	4.58648	2.20395e-05	0.00118846	2.57538
C5orf32	1.11312	10.795	4.58537	2.21274e-05	0.00119065	2.57168
LOC647000	-0.369268	10.2708	-4.58487	2.21667e-05	0.00119065	2.57004
NRD1	0.44657	11.7293	4.58453	2.21941e-05	0.00119065	2.56889
PHRF1	-0.309378	9.1486	-4.58291	2.23229e-05	0.00119551	2.56352
HPSE	0.500964	9.37513	4.58086	2.24877e-05	0.00120197	2.55668
RARRES3	-0.830605	10.9568	-4.58046	2.25201e-05	0.00120197	2.55535
HSD17B8	-0.442613	8.29574	-4.5786	2.26707e-05	0.00120685	2.54916
PCNT	-0.383145	8.94849	-4.57838	2.26886e-05	0.00120685	2.54843
CYBASC3	-0.436169	9.45978	-4.57704	2.27976e-05	0.00121059	2.54398
LOC100132960	0.549793	9.21895	4.57654	2.28384e-05	0.0012107	2.54232
NPL	0.492479	10.7876	4.57409	2.3039e-05	0.00121744	2.53419
LOC647361	-0.550719	13.7546	-4.57404	2.30432e-05	0.00121744	2.53403
TSHZ2	-0.29527	7.83543	-4.57284	2.31422e-05	0.00122061	2.53005
BEXL1	-0.32644	8.65993	-4.57128	2.32718e-05	0.00122539	2.52486
RNPS1	-0.280053	9.19921	-4.5697	2.34044e-05	0.00122825	2.51958
RPS23	-0.709941	9.90637	-4.56969	2.34047e-05	0.00122825	2.51957
FBXO38	0.337043	8.88029	4.56917	2.34484e-05	0.00122849	2.51784
TMC6	-0.467706	9.84789	-4.5647	2.38259e-05	0.00124572	2.50301
SUMF2	-0.417167	9.38639	-4.56397	2.38888e-05	0.00124572	2.50057
FLOT1	0.629316	11.4623	4.56388	2.38964e-05	0.00124572	2.50027
RTN3	0.466686	10.6263	4.56182	2.40729e-05	0.00125283	2.49344
HSPA7	0.44534	10.5113	4.56109	2.41358e-05	0.00125402	2.49101
C9orf123	-0.318961	7.67095	-4.5573	2.44646e-05	0.0012681	2.47845
RAN	-0.432457	9.73056	-4.55704	2.44878e-05	0.0012681	2.47757
PPP1R16B	-0.359013	8.58371	-4.55487	2.46779e-05	0.00127584	2.47039
DHRS7B	0.257779	8.63871	4.55434	2.4725e-05	0.00127617	2.46862
LOC285900	-0.647257	11.8895	-4.55281	2.48607e-05	0.00127953	2.46354
WDFY3	0.196901	7.84488	4.55268	2.48718e-05	0.00127953	2.46312
SERPINA1	0.525068	12.6606	4.54668	2.54112e-05	0.0013039	2.44321
PPIE	-0.234352	8.09292	-4.54648	2.54287e-05	0.0013039	2.44257
C11orf10	-0.349399	12.2024	-4.54495	2.55681e-05	0.0013089	2.43749
PLXDC2	0.561906	9.76526	4.54391	2.56634e-05	0.00131164	2.43404
LOC388707	-0.547147	9.44242	-4.54264	2.57793e-05	0.00131542	2.42986
IL1R2	1.38795	10.6031	4.54111	2.59209e-05	0.00132049	2.42477
LOC401537	-0.64411	9.96471	-4.53998	2.60259e-05	0.00132369	2.42102
RPS8	-0.646144	12.7785	-4.53651	2.635e-05	0.001338	2.40953
HNRPA1P4	-0.554205	9.59961	-4.53572	2.64242e-05	0.00133814	2.40692
CHIC2	0.529302	11.2288	4.53557	2.64382e-05	0.00133814	2.40643
GALNT11	-0.383728	8.74984	-4.53392	2.65939e-05	0.00134385	2.40098
DGKA	-0.347233	8.3302	-4.53163	2.68123e-05	0.00135091	2.39339
PTPLAD1	-0.229003	8.17692	-4.53155	2.68198e-05	0.00135091	2.39313
CARD11	-0.354137	8.98884	-4.531	2.68721e-05	0.00135137	2.39132
MICALCL	0.508352	8.63134	4.52999	2.69695e-05	0.00135227	2.38797
FARS2	-0.340838	8.4375	-4.52992	2.69762e-05	0.00135227	2.38773
FLJ44790	0.18824	7.76452	4.52813	2.7149e-05	0.00135875	2.38181
SCGB3A1	-0.608631	7.14618	-4.52721	2.72377e-05	0.00136102	2.37878
TP53I11	0.402878	8.38896	4.52594	2.73614e-05	0.00136465	2.37458
LRRFIP2	0.320569	8.81665	4.52535	2.74191e-05	0.00136465	2.37262
LOC441013	-0.608775	12.3565	-4.52512	2.7441e-05	0.00136465	2.37188
AIM2	0.652046	8.77788	4.52322	2.76278e-05	0.00137176	2.36559
VPREB3	-0.717553	8.57871	-4.52085	2.78622e-05	0.00138121	2.35775
SAP30	0.857255	8.70525	4.51918	2.80283e-05	0.00138724	2.35223
EIF4E3	0.538228	10.4249	4.51809	2.81371e-05	0.0013887	2.34863
NCALD	-0.379427	7.921	-4.518	2.81464e-05	0.0013887	2.34833
D2HGDH	-0.48547	8.85845	-4.51659	2.82876e-05	0.00139328	2.34368
LOC729660	0.623189	11.4329	4.51619	2.8328e-05	0.00139328	2.34236
ZFP106	0.415791	10.672	4.51513	2.84355e-05	0.00139591	2.33885
LOC730278	0.585262	14.2614	4.51478	2.84707e-05	0.00139591	2.3377
NAT9	-0.394185	7.88148	-4.51303	2.86486e-05	0.00140244	2.33192
MMS19	-0.344677	9.40499	-4.51252	2.87008e-05	0.0014028	2.33023
ST6GALNAC3	0.356945	8.00105	4.51194	2.87601e-05	0.00140351	2.32831
RPS19	-0.462612	14.1455	-4.51104	2.88519e-05	0.0014058	2.32536
SLC12A6	0.334099	8.09232	4.50793	2.91728e-05	0.00141923	2.31509
LOC641710	0.627105	9.39282	4.50716	2.92531e-05	0.00142035	2.31254
LOC100132795	-0.631294	12.1207	-4.50684	2.92866e-05	0.00142035	2.31148
PLSCR3	-0.563926	11.205	-4.50608	2.93657e-05	0.00142127	2.30898
RPS6P1	-0.669097	10.739	-4.50579	2.93962e-05	0.00142127	2.30802
LOC643284	-0.573892	13.2877	-4.50499	2.94797e-05	0.00142311	2.30539
LOC100128326	0.627891	11.0757	4.50354	2.96315e-05	0.00142824	2.30062
PYCR2	-0.319583	9.45955	-4.49996	3.00112e-05	0.00144432	2.28881
ALOX5	0.565747	11.8694	4.49851	3.01667e-05	0.00144957	2.28401
THNSL1	-0.149265	7.54002	-4.49725	3.03014e-05	0.00145382	2.27988
LOC730385	0.560995	9.24565	4.49661	3.0371e-05	0.00145493	2.27775
GSPT2	-0.288401	8.12432	-4.49544	3.0497e-05	0.00145873	2.27391
LOC643313	0.663196	9.12651	4.49483	3.05638e-05	0.00145933	2.27188
SNRPD2	-0.540643	11.013	-4.49447	3.06025e-05	0.00145933	2.2707
FKBP1A	0.327798	11.0709	4.49179	3.08947e-05	0.00147002	2.26189
PDS5A	-0.28026	8.83526	-4.49156	3.09205e-05	0.00147002	2.26111
LOC402057	-0.590642	12.2149	-4.48985	3.11083e-05	0.00147476	2.2555
C19orf2	-0.486254	9.13509	-4.4898	3.11146e-05	0.00147476	2.25531
ACTA2	0.513681	9.197	4.48863	3.12433e-05	0.00147599	2.25148
PLCG1	-0.404288	8.30225	-4.48843	3.12656e-05	0.00147599	2.25082
LOC728517	-0.494324	14.2724	-4.48829	3.12817e-05	0.00147599	2.25034
TSHZ1	-0.295483	7.95963	-4.48766	3.13518e-05	0.00147707	2.24827
PWP1	-0.419762	8.98325	-4.48527	3.16182e-05	0.00148738	2.24042
NONO	-0.329506	10.6097	-4.48218	3.19675e-05	0.00149935	2.23023
ZMYND11	-0.293236	8.20044	-4.48217	3.19684e-05	0.00149935	2.2302
ALPK1	0.64822	9.9849	4.48115	3.20842e-05	0.00150254	2.22685
TINP1	-0.564864	10.5311	-4.48015	3.2198e-05	0.00150562	2.22356
LCP1	0.430168	14.6027	4.47922	3.2304e-05	0.00150832	2.22051
LOC388564	-0.356181	8.78178	-4.47814	3.24279e-05	0.00151186	2.21696
SEC22B	0.373372	9.3346	4.47731	3.25243e-05	0.00151269	2.21421
SH2D1B	-0.30753	8.01626	-4.47678	3.25851e-05	0.00151269	2.21248
C7orf53	0.656002	8.30563	4.47673	3.25907e-05	0.00151269	2.21232
OGFOD1	-0.191036	8.04716	-4.47546	3.27377e-05	0.00151726	2.20815
LOC728014	-0.265894	8.31862	-4.47452	3.28476e-05	0.00152011	2.20504
ZDHHC8	-0.450209	10.041	-4.47361	3.29541e-05	0.00152279	2.20203
PDK3	0.370968	8.97697	4.47285	3.30422e-05	0.00152461	2.19956
SRPRB	-0.447713	8.42648	-4.47032	3.33402e-05	0.0015361	2.19123
LOC400455	-0.436423	9.58755	-4.46863	3.35408e-05	0.00154099	2.18567
FAM100B	0.435284	9.78224	4.46859	3.35447e-05	0.00154099	2.18556
STK17B	0.592771	9.11982	4.46642	3.38037e-05	0.00155034	2.17843
LOC728126	-0.667723	11.9783	-4.46549	3.39155e-05	0.00155034	2.17537
LOC399804	-0.302362	8.3838	-4.46495	3.39799e-05	0.00155034	2.17361
PI4KAP2	-0.301289	9.19663	-4.46483	3.39944e-05	0.00155034	2.17321
ZNF30	-0.241617	7.47238	-4.46482	3.39957e-05	0.00155034	2.17318
EIF3F	-0.53233	11.4739	-4.464	3.40946e-05	0.00155252	2.17048
RRS1	-0.418375	7.8775	-4.46344	3.41628e-05	0.00155252	2.16863
LOC100128936	-0.78881	11.5518	-4.4632	3.41921e-05	0.00155252	2.16783
WDR26	0.505633	9.58911	4.46191	3.43483e-05	0.00155735	2.16361
NHP2	-0.394634	9.02806	-4.46095	3.44651e-05	0.00156039	2.16046
RPL38	-0.339932	14.4693	-4.46005	3.45745e-05	0.0015613	2.15752
LOC645436	-0.579728	10.4969	-4.45997	3.45848e-05	0.0015613	2.15725
VIL2	-0.505778	10.7075	-4.45931	3.46653e-05	0.00156268	2.15509
SPI1	0.530428	12.6309	4.45842	3.47755e-05	0.0015654	2.15215
WSB1	0.489559	10.3457	4.4568	3.4975e-05	0.00157212	2.14684
ZNF526	-0.447849	8.78636	-4.45625	3.50429e-05	0.00157291	2.14504
KIFAP3	-0.33531	7.54108	-4.4534	3.53979e-05	0.00158546	2.1357
CDK6	-0.368599	7.78635	-4.45302	3.54466e-05	0.00158546	2.13442
TARBP1	-0.409051	7.4323	-4.4528	3.54741e-05	0.00158546	2.1337
MTF1	0.591907	10.0879	4.45072	3.57353e-05	0.00159485	2.1269
ZNF275	-0.363666	8.06119	-4.44907	3.59442e-05	0.00160015	2.1215
CLPTM1L	-0.257229	9.89869	-4.44861	3.60033e-05	0.00160015	2.11997
SLC41A3	-0.291789	7.90654	-4.44827	3.60466e-05	0.00160015	2.11886
FASLG	-0.349719	7.25594	-4.44786	3.60992e-05	0.00160015	2.11751
IARS	-0.279128	7.82203	-4.44778	3.61093e-05	0.00160015	2.11725
PTEN	0.55991	10.5525	4.44603	3.63331e-05	0.00160779	2.11152
RBP7	0.514111	9.69638	4.44521	3.64391e-05	0.00161021	2.10882
LOC100130092	0.247291	8.2518	4.44475	3.64978e-05	0.00161053	2.10733
SCAMP3	-0.328876	8.79275	-4.44231	3.68137e-05	0.00162219	2.09934
LOC440589	-0.481277	14.495	-4.4386	3.72993e-05	0.00164127	2.08719
C17orf90	-0.275065	8.93706	-4.43589	3.76579e-05	0.00165473	2.07832
LOC100129645	-0.179126	7.53771	-4.43502	3.77742e-05	0.00165751	2.07546
VNN1	0.840515	8.6217	4.43391	3.79226e-05	0.00165801	2.07183
LHFPL2	0.487546	8.7676	4.43375	3.79438e-05	0.00165801	2.07131
BUB3	-0.338579	9.46362	-4.43375	3.79442e-05	0.00165801	2.0713
LOC389141	-0.59867	11.1942	-4.43246	3.81177e-05	0.00166067	2.06707
SS18L2	-0.383114	11.0188	-4.43219	3.8154e-05	0.00166067	2.06619
C3orf75	-0.290184	8.05348	-4.43199	3.81805e-05	0.00166067	2.06554
DYRK2	-0.40818	8.83528	-4.43172	3.82172e-05	0.00166067	2.06465
RPS25	-0.391693	14.5511	-4.43065	3.83623e-05	0.00166467	2.06114
TIMM22	-0.430508	8.92038	-4.43012	3.84331e-05	0.00166543	2.05943
XRCC6	-0.379705	10.2077	-4.42886	3.86047e-05	0.00166947	2.0553
HTATIP2	0.463331	10.0452	4.42865	3.86328e-05	0.00166947	2.05463
HDDC2	-0.394186	9.71998	-4.42602	3.8994e-05	0.00168276	2.046
PDLIM7	0.375661	8.95153	4.42308	3.93998e-05	0.00169793	2.03641
NOL6	-0.248154	8.40815	-4.42172	3.95894e-05	0.00170353	2.03196
CEBPB	0.608073	14.0409	4.42107	3.96809e-05	0.00170353	2.02982
ATP5G2	-0.496865	10.5008	-4.42098	3.96929e-05	0.00170353	2.02954
RHOG	0.434666	13.8911	4.42014	3.9811e-05	0.00170478	2.02679
LOC388720	-0.394813	14.3119	-4.42	3.98308e-05	0.00170478	2.02633
VDAC3	-0.267035	11.1482	-4.41926	3.99351e-05	0.00170691	2.0239
SRXN1	0.479334	10.4447	4.41762	4.01657e-05	0.00171443	2.01856
KIAA0114	-0.408619	8.13157	-4.41711	4.02388e-05	0.00171521	2.01688
TCTN1	-0.257635	8.06334	-4.41654	4.03189e-05	0.00171629	2.01504
MATK	-0.411394	8.5357	-4.41474	4.05759e-05	0.00172442	2.00915
GPER	0.539504	8.01743	4.41409	4.06686e-05	0.00172442	2.00703
ATP5D	-0.431535	10.3124	-4.41298	4.08275e-05	0.00172442	2.00342
LOC645387	-0.617467	12.5896	-4.41259	4.08842e-05	0.00172442	2.00213
LOC728417	0.644661	9.30998	4.41224	4.09346e-05	0.00172442	2.00099
SUPT16H	-0.340874	10.0392	-4.4122	4.09405e-05	0.00172442	2.00086
TTC27	-0.430404	7.84287	-4.41213	4.09513e-05	0.00172442	2.00061
SPRYD5	-0.360054	7.29742	-4.41157	4.10319e-05	0.00172442	1.99879
LOC284167	-0.259716	8.04241	-4.41144	4.10507e-05	0.00172442	1.99837
C20orf106	0.206472	7.81615	4.41137	4.10602e-05	0.00172442	1.99815
KIAA0355	-0.297334	8.73086	-4.41064	4.11665e-05	0.00172657	1.99576
POLR1E	-0.294706	8.24354	-4.40955	4.13243e-05	0.00173087	1.99221
LOC550643	-0.539649	10.2807	-4.40906	4.13961e-05	0.00173156	1.9906
BBS2	-0.273496	8.39789	-4.40784	4.1574e-05	0.00173668	1.98663
APEX1	-0.479624	9.97112	-4.40607	4.18337e-05	0.00174404	1.98086
PCSK7	-0.387063	9.67644	-4.40588	4.18614e-05	0.00174404	1.98025
TMEM137	-0.447129	9.26202	-4.40506	4.19828e-05	0.00174677	1.97756
HDAC4	0.575737	8.94755	4.40353	4.22103e-05	0.00175391	1.97256
LOC728820	-0.643452	10.4225	-4.40312	4.22711e-05	0.00175411	1.97122
SNURF	-0.365279	8.67173	-4.40171	4.24818e-05	0.00175812	1.96661
LOC100134688	0.599533	9.56399	4.40145	4.25207e-05	0.00175812	1.96577
LOC729789	-0.494746	13.4514	-4.40134	4.25361e-05	0.00175812	1.96543
TNFRSF21	-0.256432	7.50859	-4.39947	4.28173e-05	0.00176741	1.95933
ZDHHC3	0.341492	8.44922	4.39855	4.29563e-05	0.00177082	1.95632
EIF3I	-0.41259	10.6646	-4.39739	4.31325e-05	0.00177155	1.95253
SQRDL	0.429345	9.41554	4.39733	4.31407e-05	0.00177155	1.95235
HIST2H2AB	0.514764	8.00223	4.39731	4.31438e-05	0.00177155	1.95229
LOC728499	-0.578957	9.76615	-4.39613	4.33234e-05	0.00177548	1.94844
PRPS1	-0.324067	9.00178	-4.39594	4.33527e-05	0.00177548	1.94781
PCNX	0.614084	11.1926	4.39445	4.35806e-05	0.00178248	1.94296
CXorf57	-0.294449	7.16037	-4.39259	4.38668e-05	0.00179185	1.93689
PHC2	0.670187	9.25034	4.39039	4.42069e-05	0.00180339	1.92974
SLC2A3	0.671803	13.6466	4.38938	4.43643e-05	0.00180518	1.92644
LTB4R	0.532891	9.4201	4.38937	4.4366e-05	0.00180518	1.92641
C19orf60	-0.413634	9.42168	-4.38756	4.46494e-05	0.00181435	1.92051
LOC728481	-0.578626	13.4197	-4.38697	4.47411e-05	0.00181501	1.91861
LOC728428	-0.549666	12.7706	-4.38672	4.47814e-05	0.00181501	1.91777
RFWD2	0.302678	10.3562	4.38634	4.48407e-05	0.00181506	1.91655
CR1	0.37079	8.04838	4.38529	4.50069e-05	0.00181944	1.91312
SNRPF	-0.484526	9.89482	-4.38447	4.51357e-05	0.00182062	1.91048
NCOA5	-0.262335	8.95663	-4.38437	4.51523e-05	0.00182062	1.91013
QSOX2	-0.220592	7.89239	-4.38331	4.53199e-05	0.0018224	1.9067
ZSWIM6	0.372298	9.34032	4.38329	4.53234e-05	0.0018224	1.90663
TBC1D4	-0.279103	7.97485	-4.38299	4.5371e-05	0.0018224	1.90566
KLRG1	-0.573484	8.57438	-4.37862	4.60724e-05	0.00184821	1.89145
LOC648210	-0.528827	10.6214	-4.37775	4.62147e-05	0.00184933	1.88859
MAPK1	0.43937	10.0779	4.37772	4.62185e-05	0.00184933	1.88851
SUSD3	-0.425268	8.60548	-4.37736	4.62781e-05	0.00184935	1.88732
CEBPD	0.68872	13.562	4.37403	4.68218e-05	0.0018687	1.8765
ARRB2	0.396631	9.64829	4.37132	4.72692e-05	0.00188361	1.8677
AP3M2	-0.376902	7.61659	-4.37104	4.73158e-05	0.00188361	1.86678
PTPRJ	0.332632	7.98843	4.37063	4.7384e-05	0.00188394	1.86545
ICAM2	-0.551316	10.6235	-4.36901	4.76539e-05	0.00189227	1.86019
REPS2	0.650747	8.97858	4.36613	4.81372e-05	0.00190775	1.85084
LRRN1	0.323051	7.80084	4.36596	4.81655e-05	0.00190775	1.8503
TRIM44	-0.38035	8.7408	-4.3651	4.83122e-05	0.00190974	1.84748
LOC441246	-0.709266	12.1642	-4.36494	4.83377e-05	0.00190974	1.84699
EXOSC10	-0.355035	8.97733	-4.36436	4.84367e-05	0.00191124	1.8451
NUDC	-0.333769	10.2361	-4.3613	4.89601e-05	0.00192946	1.83515
TRIM25	0.717722	10.4685	4.36054	4.90896e-05	0.00193213	1.8327
CSTA	0.473044	8.32025	4.35937	4.92915e-05	0.00193764	1.8289
LOC100131713	-0.526034	11.6161	-4.35769	4.95829e-05	0.00194666	1.82344
LOC283412	-0.447224	11.8385	-4.35537	4.99875e-05	0.00195842	1.81592
STAG3L2	-0.508682	10.0451	-4.35525	5.00076e-05	0.00195842	1.81554
ZNF256	-0.302373	7.34416	-4.35488	5.0073e-05	0.00195854	1.81433
RASSF7	-0.340582	9.13596	-4.35438	5.01609e-05	0.00195953	1.81271
CPSF4	-0.290417	8.81097	-4.35219	5.05466e-05	0.00197213	1.80562
ITM2A	-0.51046	9.40349	-4.34657	5.15505e-05	0.0020088	1.78741
PACS2	-0.25833	7.50199	-4.34589	5.16741e-05	0.00201112	1.78519
ENO2	-0.424697	7.58935	-4.34318	5.21663e-05	0.0020255	1.77641
STXBP2	0.467079	11.9004	4.34279	5.22373e-05	0.0020255	1.77516
FBXL20	0.35595	8.60589	4.34279	5.22376e-05	0.0020255	1.77515
LOC100129424	-0.511206	12.2082	-4.34186	5.2408e-05	0.00202959	1.77214
FAM38A	-0.499523	9.63944	-4.34038	5.26801e-05	0.00203761	1.76734
HCK	0.446474	12.3183	4.33984	5.27785e-05	0.00203831	1.76561
C9orf127	-0.334717	7.25741	-4.33958	5.28282e-05	0.00203831	1.76474
UTP6	-0.331499	10.0009	-4.33771	5.31745e-05	0.00204915	1.75869
YIPF6	0.34773	9.6469	4.33714	5.32791e-05	0.00205066	1.75687
OLFM1	-0.275057	7.02713	-4.3363	5.34358e-05	0.00205416	1.75416
CXXC1	-0.377676	10.0679	-4.33476	5.37255e-05	0.0020625	1.74915
LOC100170939	0.973657	9.86348	4.33444	5.37842e-05	0.0020625	1.74814
DNTTIP1	0.313776	10.6364	4.33397	5.3873e-05	0.00206337	1.74661
LOC440055	-0.571818	11.8919	-4.33332	5.39965e-05	0.00206366	1.74449
AGFG1	0.316136	8.05085	4.33323	5.40122e-05	0.00206366	1.74423
CPEB3	0.236044	8.13995	4.33135	5.43693e-05	0.00207478	1.73812
LOC343184	-0.548817	13.7136	-4.3299	5.46459e-05	0.00208279	1.73343
RPS13	-0.553389	13.1471	-4.32916	5.47866e-05	0.00208562	1.73105
C6orf108	-0.321309	7.60194	-4.32838	5.4936e-05	0.00208686	1.72853
HNRPDL	-0.370189	8.74655	-4.32829	5.49525e-05	0.00208686	1.72825
RPS6	-0.567591	13.1466	-4.32706	5.51899e-05	0.00209276	1.72426
ITPRIP	0.441848	11.2129	4.32679	5.52414e-05	0.00209276	1.7234
PLXNA3	-0.252932	7.31778	-4.32424	5.5737e-05	0.00210899	1.71513
EEF1G	-0.596973	12.5248	-4.32366	5.58493e-05	0.00211069	1.71327
C6orf190	-0.466026	7.67678	-4.32097	5.6375e-05	0.00212798	1.7046
RASAL3	-0.409049	10.3356	-4.31963	5.66395e-05	0.00213463	1.70026
TRMT112	-0.35315	11.0196	-4.31939	5.66873e-05	0.00213463	1.69948
LOC100129550	0.447039	9.28791	4.31781	5.70018e-05	0.00214163	1.69436
LOC100131196	-0.646584	12.7587	-4.31777	5.70098e-05	0.00214163	1.69423
CRIP2	-0.434471	7.58091	-4.31641	5.72791e-05	0.00214713	1.68987
MGC40489	0.133345	7.94456	4.31634	5.72935e-05	0.00214713	1.68964
LOC730288	-0.638053	10.0554	-4.3149	5.75827e-05	0.0021554	1.68498
LOC441506	-0.620571	10.2583	-4.31448	5.76663e-05	0.00215595	1.68364
FAR2	0.565273	9.06972	4.31329	5.79077e-05	0.00216239	1.67977
TMEM194A	-0.242132	7.68072	-4.31167	5.82341e-05	0.00217199	1.67457
LRPPRC	-0.258269	8.2761	-4.30983	5.86095e-05	0.00218339	1.66862
RNF144B	0.591695	9.75312	4.3093	5.8717e-05	0.0021848	1.66693
LOC728093	0.907141	8.55192	4.30825	5.89334e-05	0.00219025	1.66352
AARS2	-0.352445	7.84274	-4.30707	5.91768e-05	0.0021948	1.65971
C16orf5	-0.163745	7.60658	-4.30697	5.91958e-05	0.0021948	1.65941
L3MBTL2	-0.266954	8.31861	-4.30658	5.92776e-05	0.00219523	1.65814
ENTPD1	0.520613	9.13999	4.30569	5.94617e-05	0.00219945	1.65527
KPNA1	0.374468	9.4964	4.30473	5.96599e-05	0.00220418	1.65219
SFRS5	-0.36806	11.4921	-4.30432	5.97457e-05	0.00220475	1.65086
NQO2	0.761633	9.96313	4.30392	5.983e-05	0.00220526	1.64955
LOC389168	-0.373913	11.3505	-4.30315	5.99905e-05	0.00220778	1.64707
USE1	-0.285476	7.56611	-4.30291	6.00393e-05	0.00220778	1.64632
ZBTB42	-0.329681	7.91773	-4.30161	6.03122e-05	0.00221522	1.64213
CS	-0.29743	10.1107	-4.2995	6.07579e-05	0.00222778	1.63531
LIN7A	0.542888	8.13502	4.29932	6.07963e-05	0.00222778	1.63473
SEC31A	-0.236309	8.72202	-4.29837	6.09961e-05	0.00223249	1.63169
PINK1	0.512142	10.4171	4.29789	6.1099e-05	0.00223364	1.63013
BMX	0.346142	8.01455	4.29661	6.13711e-05	0.00224097	1.62602
MARK3	0.246806	8.51126	4.2962	6.14586e-05	0.00224156	1.62471
LOC652726	-0.235116	7.55041	-4.29413	6.19045e-05	0.00225292	1.61802
VAMP3	0.323351	10.8532	4.29408	6.19139e-05	0.00225292	1.61788
SLC9A8	0.546259	9.3421	4.29269	6.22158e-05	0.00225987	1.61338
TBC1D8	0.484859	8.52492	4.29253	6.22492e-05	0.00225987	1.61288
TCF4	-0.3509	7.87135	-4.29212	6.2338e-05	0.00226047	1.61156
MSL3	0.461736	8.90046	4.29136	6.25031e-05	0.00226384	1.60911
LOC390354	-0.664077	12.7229	-4.29062	6.26654e-05	0.0022671	1.60672
PARP2	-0.169724	7.54715	-4.28948	6.29129e-05	0.00227332	1.60307
LOC730281	0.51107	8.73327	4.28916	6.29826e-05	0.00227332	1.60205
CCDC66	-0.257631	7.64676	-4.28763	6.33189e-05	0.00228178	1.59712
EIF3L	-0.536155	12.7056	-4.28697	6.34651e-05	0.00228178	1.59499
TRAF2	-0.185901	7.43176	-4.28693	6.34735e-05	0.00228178	1.59486
HADHB	0.213858	9.41433	4.28641	6.35887e-05	0.00228178	1.59319
HLA-DPA1	-0.819282	12.1477	-4.28622	6.36313e-05	0.00228178	1.59257
LOC648984	0.726938	9.28239	4.28587	6.37077e-05	0.00228178	1.59146
LOC158345	-0.580207	11.9513	-4.28579	6.37268e-05	0.00228178	1.59118
SNHG1	-0.328081	8.8866	-4.28397	6.41299e-05	0.00229161	1.58535
LOC642741	-0.636873	13.0697	-4.28367	6.4198e-05	0.00229161	1.58436
LGALS8	0.293086	8.49226	4.28336	6.4267e-05	0.00229161	1.58337
SIPA1L2	0.994396	9.50924	4.28311	6.43235e-05	0.00229161	1.58256
USP36	-0.302995	8.15267	-4.28291	6.4367e-05	0.00229161	1.58193
FASN	-0.485791	8.17089	-4.28212	6.45447e-05	0.00229533	1.57938
LOC642934	-0.446168	9.43066	-4.2796	6.51113e-05	0.00231274	1.5713
NUP93	-0.339803	8.84981	-4.27929	6.5182e-05	0.00231274	1.5703
EPB41L5	0.228225	7.83642	4.27727	6.56404e-05	0.00232637	1.56381
LOC100128498	0.349983	8.38295	4.27632	6.58579e-05	0.00233145	1.56075
ASPSCR1	-0.350645	8.42808	-4.27527	6.60992e-05	0.00233565	1.55737
SPNS3	-0.251146	7.79934	-4.27515	6.61259e-05	0.00233565	1.557
TMEM203	-0.305163	9.48965	-4.27342	6.65258e-05	0.00234321	1.55142
LOC91561	-0.458123	13.8439	-4.27326	6.65618e-05	0.00234321	1.55092
C18orf55	-0.212095	8.49763	-4.27325	6.65643e-05	0.00234321	1.55089
BCL11A	-0.31191	8.25379	-4.27279	6.66705e-05	0.00234432	1.54941
TXNDC3	0.432671	8.57713	4.27031	6.72462e-05	0.00236191	1.54146
LSS	-0.172062	7.62537	-4.26952	6.74307e-05	0.00236574	1.53893
CARKD	-0.290751	8.42433	-4.26784	6.78272e-05	0.00237699	1.53351
ACTR1B	-0.415006	8.67618	-4.26742	6.79244e-05	0.00237773	1.53218
PRMT1	-0.327989	8.80496	-4.26621	6.82115e-05	0.00238256	1.52828
UBE2J1	0.518885	9.90951	4.26619	6.82145e-05	0.00238256	1.52824
LOC349114	0.235167	7.7055	4.26552	6.83753e-05	0.00238552	1.52606
TSHZ3	0.460537	8.7373	4.26498	6.8502e-05	0.00238728	1.52435
TFE3	0.322879	8.9289	4.26443	6.86329e-05	0.00238919	1.52259
PHTF1	0.694913	8.80718	4.26319	6.89279e-05	0.00239519	1.51862
CACNG6	-0.205205	7.53881	-4.26307	6.89581e-05	0.00239519	1.51821
TOMM7	-0.518047	12.4439	-4.26242	6.91136e-05	0.00239793	1.51613
RABL2B	-0.21856	8.09433	-4.26086	6.94884e-05	0.00240826	1.51113
SPCS2	-0.194141	10.0974	-4.26026	6.96327e-05	0.0024106	1.50921
SUV39H1	-0.301251	7.80721	-4.25942	6.98354e-05	0.00241495	1.50652
BAG3	-0.377663	7.55061	-4.2586	7.00338e-05	0.00241695	1.5039
INPP4B	-0.299124	8.01953	-4.25855	7.00475e-05	0.00241695	1.50372
RPL5	-0.671484	11.7479	-4.25806	7.01664e-05	0.00241821	1.50215
RPL24	-0.492403	12.6008	-4.25776	7.02385e-05	0.00241821	1.5012
LTBP4	-0.213552	7.9955	-4.25558	7.07719e-05	0.00243182	1.49421
ZAK	0.205149	7.82476	4.25551	7.07891e-05	0.00243182	1.49398
LOC649447	-0.609267	11.8139	-4.25453	7.10296e-05	0.00243741	1.49085
DNAJA3	-0.349561	9.01043	-4.25354	7.12742e-05	0.00244313	1.48767
CREB5	0.624613	10.0476	4.25273	7.14744e-05	0.00244592	1.48508
RPS17	-0.575552	12.6133	-4.25258	7.15118e-05	0.00244592	1.48459
OPRL1	0.293658	8.53323	4.24947	7.22869e-05	0.00246974	1.47463
MCOLN2	-0.512189	8.30602	-4.24892	7.24241e-05	0.00247173	1.47287
LOC148430	-0.486792	13.3396	-4.24807	7.26374e-05	0.00247631	1.47015
HADH	-0.382604	8.31183	-4.24633	7.30774e-05	0.0024886	1.46457
HSPC157	-0.37083	8.14161	-4.24586	7.31959e-05	0.00248993	1.46307
LOC728554	-0.321888	8.57178	-4.24333	7.38381e-05	0.00250905	1.455
POLE3	-0.38399	10.2783	-4.24258	7.40311e-05	0.00251289	1.45259
GPR44	-0.558348	7.20691	-4.24183	7.42226e-05	0.00251666	1.4502
AARS	-0.382628	9.57194	-4.24125	7.43725e-05	0.00251822	1.44833
ZNF512	-0.297055	9.39789	-4.24103	7.44292e-05	0.00251822	1.44763
C20orf107	0.188004	7.9922	4.23709	7.5451e-05	0.00255003	1.43502
LOC791120	-0.26471	7.81823	-4.23652	7.55989e-05	0.00255228	1.43321
INTS9	-0.253027	9.10061	-4.23462	7.60967e-05	0.00256461	1.42715
LOC642334	0.186031	7.55638	4.23451	7.61278e-05	0.00256461	1.42677
PTBP1	-0.327346	11.6341	-4.23402	7.62558e-05	0.00256616	1.42522
MBOAT1	0.239217	8.67815	4.23291	7.65502e-05	0.0025733	1.42166
HK2	0.509236	9.48084	4.23226	7.6721e-05	0.00257532	1.4196
POM121C	-0.363195	10.2115	-4.23206	7.67745e-05	0.00257532	1.41895
IL23A	-0.19628	7.61029	-4.23102	7.7051e-05	0.00258183	1.41563
RPL13L	-0.562245	9.24547	-4.22939	7.74857e-05	0.00259362	1.41043
CD4	-0.639983	8.68878	-4.22683	7.81751e-05	0.0026089	1.40224
OSBPL7	-0.246321	8.07724	-4.2266	7.82363e-05	0.0026089	1.40152
LOC100129902	-0.542631	13.4393	-4.22651	7.82602e-05	0.0026089	1.40124
GAL3ST4	-0.265557	7.97302	-4.22624	7.83346e-05	0.0026089	1.40036
FGR	0.518969	12.7463	4.22615	7.83587e-05	0.0026089	1.40008
LOC647834	0.490568	8.66147	4.22511	7.86397e-05	0.00261499	1.39677
ZNF428	-0.442412	10.8109	-4.22486	7.87086e-05	0.00261499	1.39596
LOC100128410	-0.584801	10.3443	-4.22339	7.911e-05	0.00262555	1.39126
TLR4	0.686105	9.49633	4.22191	7.95141e-05	0.00263478	1.38655
KIAA0194	-0.294574	8.42161	-4.22176	7.95565e-05	0.00263478	1.38606
LOC729317	-0.261422	9.84001	-4.22133	7.96737e-05	0.00263524	1.3847
DPP8	0.181224	8.70105	4.22109	7.97385e-05	0.00263524	1.38395
TSEN54	-0.400536	7.80544	-4.22063	7.98668e-05	0.0026367	1.38246
NKTR	-0.434303	8.69517	-4.21977	8.01036e-05	0.00264173	1.37972
GPR97	0.756429	9.35159	4.21619	8.10989e-05	0.00267174	1.36831
MPHOSPH10	-0.239967	8.34799	-4.21551	8.12893e-05	0.0026752	1.36615
ERP29	-0.398338	11.1953	-4.21293	8.20153e-05	0.00269626	1.35793
LOC728553	-0.506522	12.8558	-4.20922	8.30715e-05	0.00272457	1.34611
EZR	-0.454889	11.8868	-4.20917	8.30857e-05	0.00272457	1.34595
LOC642684	0.548711	8.61702	4.20899	8.31373e-05	0.00272457	1.34538
PRPF19	-0.455194	8.72078	-4.2083	8.33355e-05	0.00272821	1.34318
GOLGA8A	-0.219032	7.67597	-4.20689	8.37413e-05	0.00273735	1.33869
TNPO2	-0.199986	9.43887	-4.20673	8.37893e-05	0.00273735	1.33816
LOC730740	0.35906	14.7526	4.20611	8.39694e-05	0.00274038	1.33618
MTX3	-0.256943	7.97993	-4.2039	8.46098e-05	0.0027584	1.32916
LOC641996	0.503147	9.38657	4.20323	8.48069e-05	0.00276196	1.32701
CHMP7	-0.320516	7.67868	-4.20241	8.50451e-05	0.00276683	1.32442
KCNJ2	0.660787	10.4276	4.20108	8.54372e-05	0.00277671	1.32017
GCN1L1	-0.338365	9.50677	-4.19998	8.57611e-05	0.00278435	1.31667
TC2N	-0.360967	7.37853	-4.19931	8.59592e-05	0.00278789	1.31454
FOXC2	-0.254823	7.69535	-4.19823	8.62794e-05	0.00279538	1.31111
MANSC1	0.649961	9.17892	4.19467	8.73425e-05	0.0028269	1.2998
LOC653867	0.274786	7.88589	4.19246	8.8009e-05	0.00284553	1.29277
S1PR1	-0.467445	8.95434	-4.19079	8.85174e-05	0.00285706	1.28745
SLC37A3	0.448162	8.33737	4.19069	8.8548e-05	0.00285706	1.28713
LOC729236	-0.596028	10.5844	-4.18917	8.9013e-05	0.00286911	1.2823
LOC647568	0.178097	7.67136	4.18609	8.99608e-05	0.00289463	1.27251
SNX5	-0.296547	8.08327	-4.18543	9.01636e-05	0.00289463	1.27044
NMT1	-0.267047	8.4883	-4.18543	9.01656e-05	0.00289463	1.27041
PPP2R5A	0.431552	10.5478	4.1854	9.01742e-05	0.00289463	1.27033
NOL11	-0.359663	8.82531	-4.1846	9.0421e-05	0.00289958	1.2678
UNC84B	-0.373299	13.0502	-4.18415	9.0563e-05	0.00290039	1.26635
Septin 9	-0.50374	13.1359	-4.18393	9.06313e-05	0.00290039	1.26566
LARS	-0.307477	8.78414	-4.18282	9.09771e-05	0.00290848	1.26214
DNAJC5	0.357292	8.65461	4.18248	9.10831e-05	0.0029089	1.26106
LOC387825	-0.466749	8.93459	-4.18156	9.13716e-05	0.00291514	1.25814
UGCG	0.753207	9.06523	4.18009	9.18354e-05	0.00292617	1.25347
SIGLEC9	0.350436	8.34386	4.17963	9.19794e-05	0.00292617	1.25202
LOC727803	-0.365392	8.3227	-4.17932	9.20779e-05	0.00292617	1.25103
LOC646483	-0.571069	11.4974	-4.17928	9.20908e-05	0.00292617	1.2509
LOC100130446	-0.387694	14.1538	-4.17788	9.25345e-05	0.00293518	1.24647
BRI3P1	0.35692	11.2538	4.17748	9.26628e-05	0.00293518	1.24519
C1orf24	0.657778	13.0937	4.17743	9.26762e-05	0.00293518	1.24505
SLC22A15	0.59883	8.29493	4.17711	9.27786e-05	0.00293518	1.24403
LOC730284	0.614165	11.5088	4.17691	9.28427e-05	0.00293518	1.2434
ABCF1	-0.388231	9.39801	-4.173	9.40976e-05	0.00297185	1.231
DDX55	-0.291942	8.94167	-4.1727	9.41951e-05	0.00297194	1.23004
LOC728650	0.379345	8.69842	4.17116	9.46958e-05	0.00298307	1.22515
RPS16	-0.467132	14.2228	-4.17103	9.47384e-05	0.00298307	1.22473
CXorf45	-0.342479	7.55417	-4.17045	9.49265e-05	0.00298317	1.2229
CFLAR	0.631584	13.0282	4.17043	9.49319e-05	0.00298317	1.22285
SMARCD3	0.343331	8.28225	4.17006	9.5053e-05	0.00298358	1.22167
C10orf54	0.567561	12.5482	4.16981	9.51355e-05	0.00298358	1.22087
GOT2	-0.336925	9.18162	-4.16911	9.53635e-05	0.00298774	1.21866
FAM86C	-0.196874	7.30346	-4.16865	9.55159e-05	0.00298952	1.21718
SAT1	0.487583	13.5562	4.16812	9.56892e-05	0.00299196	1.21551
HSPA1A	0.64265	12.1817	4.16679	9.61272e-05	0.00300266	1.21129
VPS13A	-0.120281	7.51655	-4.16578	9.64603e-05	0.00301006	1.2081
SIRPA	0.477757	12.4313	4.16495	9.67344e-05	0.00301406	1.20548
LOC284393	-0.509498	14.7975	-4.16462	9.68433e-05	0.00301406	1.20444
LOC387841	-0.500812	13.2028	-4.1642	9.69838e-05	0.00301406	1.2031
FAM69A	-0.219557	7.70812	-4.16397	9.70614e-05	0.00301406	1.20237
CEP78	-0.190927	7.69741	-4.16394	9.70696e-05	0.00301406	1.20229
HSPE1	-0.373477	9.39297	-4.1629	9.74178e-05	0.00302188	1.19898
C3AR1	0.670058	8.6311	4.16224	9.76393e-05	0.0030232	1.19689
LOC644590	-0.345187	8.74645	-4.16219	9.76533e-05	0.0030232	1.19675
NSMCE1	-0.33188	9.25073	-4.16154	9.78729e-05	0.00302701	1.19468
NLRP12	0.479764	10.4755	4.16072	9.8147e-05	0.00303063	1.1921
SIK1	-0.143612	7.24766	-4.16062	9.81837e-05	0.00303063	1.19175
LOC650276	-0.525813	13.3738	-4.16005	9.83734e-05	0.0030335	1.18997
CDC42EP4	0.225398	9.3594	4.15934	9.86129e-05	0.0030379	1.18773
LOC644464	-0.57034	12.9001	-4.15653	9.95676e-05	0.00306389	1.17883
LRFN3	-0.306005	8.42798	-4.15628	9.96521e-05	0.00306389	1.17805
CTDP1	0.33251	8.6537	4.15549	9.99231e-05	0.00306921	1.17554
MAN1B1	-0.358729	9.33303	-4.15354	0.000100595	0.00308682	1.16936
GIMAP6	-0.350962	9.04899	-4.15282	0.000100841	0.00308882	1.1671
TSPAN13	-0.258714	7.53225	-4.15251	0.00010095	0.00308882	1.16611
LOC345041	-0.228862	8.75214	-4.15249	0.000100956	0.00308882	1.16605
KLHL8	0.637115	9.65959	4.14843	0.000102371	0.00312906	1.1532
RING1	-0.414957	10.1186	-4.14695	0.00010289	0.00314185	1.14854
FCGR2A	0.472599	11.9247	4.1459	0.00010326	0.0031497	1.14522
LOC651894	-0.376238	13.946	-4.14561	0.000103364	0.0031497	1.1443
IFNGR2	0.441539	12.8395	4.14537	0.000103448	0.0031497	1.14354
MAP3K5	0.380702	11.1249	4.14402	0.000103927	0.00316119	1.13928
LOC648249	-0.561242	10.3142	-4.14353	0.0001041	0.0031622	1.13774
PACSIN1	-0.232914	7.79735	-4.14336	0.000104162	0.0031622	1.1372
CRTC3	-0.29121	9.22979	-4.14222	0.00010457	0.00316919	1.13358
FES	0.481058	10.4975	4.14215	0.000104595	0.00316919	1.13337
ALG9	-0.277613	7.97596	-4.14083	0.000105066	0.00318041	1.12922
LOC727768	-0.270945	7.37532	-4.13983	0.000105429	0.00318831	1.12604
LRG1	0.775056	11.1955	4.13926	0.000105633	0.00319139	1.12426
LOC728323	0.346297	7.6111	4.1381	0.000106052	0.00320097	1.1206
LOC400963	-0.48918	13.9747	-4.13769	0.000106204	0.00320246	1.11928
SET	-0.432706	10.4892	-4.13638	0.000106678	0.00321367	1.11517
ATG16L1	-0.179306	9.08255	-4.13374	0.000107646	0.00323971	1.10684
SFI1	-0.209962	7.25689	-4.13342	0.000107763	0.00324014	1.10583
DDX59	0.292231	8.31916	4.13167	0.000108409	0.00325643	1.10032
PXK	0.327158	8.37744	4.13052	0.000108839	0.00326605	1.09667
LOC728519	0.766905	9.26502	4.13009	0.000108998	0.00326605	1.09531
RPS3	-0.5721	13.0388	-4.12997	0.000109042	0.00326605	1.09495
RPL26	-0.648438	11.0311	-4.12951	0.000109213	0.00326804	1.0935
LOC643433	-0.575658	11.3612	-4.12883	0.000109467	0.00327252	1.09136
PIGC	-0.195935	8.90052	-4.128	0.000109779	0.00327872	1.08873
RPL4	-0.623914	12.1074	-4.12626	0.000110433	0.00329301	1.08325
DUS1L	-0.3404	7.84038	-4.12617	0.000110468	0.00329301	1.08296
M6PRBP1	0.414879	12.3475	4.12339	0.000111518	0.00332117	1.07423
BCL9L	-0.268046	8.01806	-4.12258	0.000111829	0.00332725	1.07166
TNFSF10	0.474471	11.8598	4.12193	0.000112078	0.00332864	1.06961
BAT5	0.235903	9.61019	4.1219	0.000112088	0.00332864	1.06953
PPP3CA	0.277276	8.27955	4.12132	0.00011231	0.0033311	1.0677
CYFIP2	-0.339184	10.3389	-4.12113	0.000112384	0.0033311	1.0671
KIAA1310	-0.337681	10.571	-4.12061	0.000112584	0.00333388	1.06546
MRPS26	-0.349971	8.25476	-4.11962	0.000112966	0.00334077	1.06233
GAR1	-0.309998	8.25306	-4.11945	0.00011303	0.00334077	1.06181
FN3KRP	-0.41661	8.9462	-4.1188	0.000113282	0.00334508	1.05975
LOC100133866	-0.197144	7.48567	-4.11756	0.000113761	0.00335606	1.05586
HNRPM	-0.340702	10.7666	-4.11576	0.000114463	0.00337358	1.05019
LFNG	-0.552646	10.1611	-4.11221	0.000115856	0.00341144	1.03903
LMNB1	0.76343	9.6843	4.11187	0.000115989	0.00341215	1.03797
MTO1	-0.244399	8.24646	-4.11098	0.000116343	0.00341732	1.03516
SIVA1	-0.355544	9.36594	-4.11088	0.000116383	0.00341732	1.03484
DCTD	-0.380774	8.52091	-4.1105	0.000116532	0.00341849	1.03366
EPRS	-0.420255	9.38627	-4.11001	0.000116728	0.00341974	1.03211
TPST1	1.00632	8.97062	4.10985	0.000116793	0.00341974	1.0316
NCRNA00219	-0.43941	9.28462	-4.10925	0.000117032	0.00342355	1.02971
SFRS6	-0.403645	11.2273	-4.10856	0.000117307	0.00342837	1.02755
CASP4	0.464692	10.3494	4.10779	0.000117614	0.00342993	1.02514
LOC642342	0.787983	9.12219	4.10775	0.00011763	0.00342993	1.02502
LZTR1	-0.350984	9.24108	-4.10749	0.000117735	0.00342993	1.02419
C7orf25	0.333141	8.47492	4.10733	0.000117798	0.00342993	1.0237
BRD9	-0.319929	9.04173	-4.10701	0.000117927	0.00343049	1.02269
POLR1C	-0.29626	8.45577	-4.10664	0.000118077	0.00343169	1.02151
ATF7IP2	-0.265719	7.63701	-4.1057	0.000118456	0.00343951	1.01856
EIF2B1	-0.336798	8.9313	-4.10496	0.000118753	0.00344492	1.01625
SLPI	1.00632	9.23866	4.10446	0.000118958	0.00344769	1.01466
DTX3	-0.266625	7.252	-4.10364	0.00011929	0.00345113	1.01209
LOC645688	-0.571399	11.1551	-4.10362	0.000119297	0.00345113	1.01203
DKFZp761E198	0.575122	8.30905	4.10211	0.000119914	0.00346577	1.00728
MKI67IP	-0.435975	8.80077	-4.10164	0.000120106	0.00346814	1.0058
ZNF664	-0.166331	7.13448	-4.10056	0.000120547	0.00347766	1.00242
LOC642909	0.298768	8.61272	4.09543	0.000122673	0.00353574	0.986298
TTC39C	-0.452653	8.18186	-4.09478	0.000122944	0.0035403	0.984262
CCT7	-0.32734	9.89641	-4.09263	0.000123847	0.00356303	0.977515
CD58	0.557252	9.39803	4.09108	0.000124502	0.00357539	0.972655
BOP1	-0.422536	8.69403	-4.09107	0.000124505	0.00357539	0.972629
WDR57	-0.243999	9.05896	-4.09073	0.000124648	0.00357621	0.971573
CNTNAP3	0.323414	7.39981	4.08887	0.000125439	0.00359562	0.965738
LOC440487	-0.28297	7.88277	-4.08843	0.000125626	0.00359768	0.964367
ADCK2	-0.430747	8.2794	-4.08803	0.000125797	0.00359927	0.963116
NTN3	0.388719	8.0354	4.08711	0.00012619	0.00360724	0.960235
LOC649076	-0.534421	13.5549	-4.08554	0.000126869	0.00362334	0.955291
ZNF91	-0.408911	9.15302	-4.08329	0.000127843	0.00364505	0.948239
EIF3G	-0.501331	11.2277	-4.08324	0.000127862	0.00364505	0.948104
LOC644511	-0.663928	11.5986	-4.08176	0.000128506	0.00366007	0.943472
LOC647099	-0.435913	14.3929	-4.08113	0.000128781	0.00366457	0.941502
LOC728440	0.522954	9.48976	4.07966	0.000129427	0.00367963	0.936886
BZW2	-0.36425	8.73105	-4.0792	0.000129631	0.00368209	0.935434
AGPAT9	0.534435	9.89611	4.07844	0.000129964	0.00368819	0.933072
C9orf10OS	0.272816	8.69908	4.0765	0.000130824	0.00370924	0.926992
TLR8	0.583795	10.2276	4.07603	0.000131034	0.00371183	0.925513
LOC643358	-0.449974	13.3505	-4.07559	0.000131229	0.00371401	0.924141
MIER1	0.328659	8.5703	4.07408	0.000131904	0.00372624	0.91941
ACAD11	-0.278328	7.74399	-4.07385	0.000132005	0.00372624	0.918708
ARL11	0.246682	7.87931	4.07382	0.000132018	0.00372624	0.918616
SBNO2	0.546119	9.84478	4.07259	0.000132571	0.00373534	0.914765
POLR2H	-0.328288	9.47787	-4.07257	0.000132579	0.00373534	0.914707
VNN3	0.553681	9.2354	4.07135	0.000133132	0.00374162	0.910871
LOC153561	0.820515	10.0916	4.07133	0.00013314	0.00374162	0.910812
TMSB4Y	0.221446	7.32167	4.07082	0.00013337	0.00374162	0.909227
KRT72	-0.488538	7.79296	-4.07065	0.000133447	0.00374162	0.90869
C2orf44	-0.346123	8.04153	-4.0706	0.000133468	0.00374162	0.908544
MAD1L1	-0.345241	7.97151	-4.07032	0.000133598	0.00374162	0.907647
CXCR3	-0.441729	7.73713	-4.07019	0.000133653	0.00374162	0.907269
LOC389342	-0.449747	14.1309	-4.06997	0.000133757	0.00374162	0.906553
LOC728888	-0.394585	11.883	-4.06857	0.000134391	0.00375429	0.902192
RPS29	-0.424289	13.5311	-4.06844	0.00013445	0.00375429	0.901792
KIAA1600	0.425678	9.94882	4.06498	0.000136036	0.00379303	0.890983
LYSMD4	-0.169504	7.90046	-4.06489	0.000136079	0.00379303	0.890689
CIRH1A	-0.345843	8.31104	-4.06422	0.00013639	0.00379832	0.888585
EIF4A2	-0.454633	11.4714	-4.06297	0.000136966	0.00381096	0.884704
CRISPLD2	0.718935	11.4191	4.06239	0.000137239	0.00381359	0.882866
CDKAL1	-0.206381	7.02698	-4.06216	0.000137344	0.00381359	0.882163
TNFAIP8L1	-0.289738	7.76483	-4.06199	0.000137426	0.00381359	0.881616
LOC441876	-0.517922	14.2145	-4.06156	0.000137623	0.00381568	0.880295
LCMT1	-0.259541	8.69501	-4.06098	0.000137897	0.00381951	0.878464
DNAJC3	0.277054	7.94623	4.06058	0.000138081	0.00381951	0.877233
TFEB	0.299002	8.35586	4.06048	0.000138127	0.00381951	0.876928
LOC647195	0.313306	8.35742	4.059	0.000138821	0.00383227	0.872305
ATM	-0.296979	8.71784	-4.05878	0.000138927	0.00383227	0.871602
EXT1	0.327735	8.51509	4.05855	0.000139034	0.00383227	0.870896
LOC100132992	-0.302784	9.38871	-4.05846	0.000139077	0.00383227	0.870608
DPP7	-0.318705	8.76034	-4.05783	0.000139375	0.0038371	0.868637
LOC100133477	0.31245	12.0377	4.05725	0.000139651	0.00384132	0.866814
PKIA	-0.220878	7.34441	-4.05688	0.000139822	0.00384265	0.865685
SF3A3	-0.511765	9.71739	-4.05499	0.000140724	0.00386405	0.859762
CD163	0.858799	9.50426	4.05438	0.000141012	0.00386727	0.857875
NOL9	-0.191275	7.10826	-4.05422	0.000141088	0.00386727	0.85738
LTA	-0.306497	8.45116	-4.05352	0.000141426	0.00387313	0.855179
LOC653658	-0.613876	12.8654	-4.05164	0.000142326	0.00389438	0.849333
ADM	0.736979	12.1118	4.05117	0.000142552	0.00389717	0.847868
MERTK	0.203674	7.6882	4.05001	0.000143113	0.00390909	0.84425
CXCR6	-0.292794	7.17277	-4.04893	0.000143636	0.00391695	0.840889
IL10RB	0.395334	11.6322	4.0489	0.000143651	0.00391695	0.840795
GPR114	-0.322918	8.12691	-4.04814	0.000144024	0.00392358	0.838406
CD8A	-0.742826	9.97532	-4.04789	0.000144144	0.00392358	0.837634
LOC100134768	0.349072	8.46257	4.04696	0.000144598	0.00393252	0.834737
ZNF410	0.235767	8.84714	4.04386	0.000146124	0.00397058	0.825067
LOC284230	-0.43198	13.5454	-4.04242	0.000146835	0.00398246	0.820599
MEFV	0.390761	9.55708	4.04242	0.000146835	0.00398246	0.820598
RPL18	-0.479305	14.2134	-4.04221	0.000146943	0.00398246	0.81992
HCST	-0.416563	12.089	-4.04095	0.000147568	0.00399596	0.816007
TCEA2	-0.177158	7.58158	-4.03827	0.000148909	0.00402877	0.807677
PPHLN1	-0.22171	8.8343	-4.03625	0.00014993	0.00405289	0.801385
ALKBH3	-0.371167	7.86228	-4.03579	0.000150163	0.00405569	0.799954
C21orf33	-0.34076	9.18115	-4.03513	0.000150497	0.00406122	0.797904
STX8	-0.300196	9.07578	-4.03481	0.00015066	0.00406212	0.796907
RPL12P6	-0.268529	7.77256	-4.03364	0.000151261	0.00407117	0.793242
RANGAP1	-0.34123	9.4871	-4.0332	0.000151481	0.00407117	0.791901
LILRA5	0.49053	10.8797	4.03315	0.000151508	0.00407117	0.791738
VNN2	0.669673	12.677	4.03291	0.000151632	0.00407117	0.790987
NFE2	0.51754	13.1761	4.03288	0.000151646	0.00407117	0.790902
LOC391833	-0.591047	11.0065	-4.03198	0.000152108	0.0040801	0.788096
LOC441775	-0.705293	12.5061	-4.03139	0.000152414	0.00408481	0.786246
IFNAR1	0.460215	10.3728	4.03049	0.000152878	0.00409373	0.783448
BLCAP	-0.239977	9.03983	-4.02973	0.000153267	0.00410065	0.781107
TMEM167A	0.381122	8.62737	4.02912	0.000153582	0.00410347	0.779216
CCDC86	-0.327109	8.04052	-4.02902	0.000153635	0.00410347	0.778902
SNRPB	-0.303189	10.677	-4.02579	0.000155323	0.00414502	0.768838
LOC203547	-0.362583	8.86317	-4.02535	0.000155549	0.00414753	0.767497
EXOC6	0.342218	8.25175	4.02472	0.000155883	0.0041529	0.765521
GBA	0.357692	9.81958	4.02313	0.00015672	0.00416874	0.76059
HIC2	-0.222529	7.84557	-4.02309	0.000156744	0.00416874	0.760452
ARL2BP	-0.338657	9.61938	-4.02264	0.000156982	0.00417155	0.759049
MPRIP	-0.22289	8.20532	-4.02225	0.000157185	0.00417339	0.757864
METTL13	-0.260822	8.55741	-4.02141	0.000157631	0.00417876	0.755254
LOC401019	-0.365254	14.3578	-4.02127	0.000157709	0.00417876	0.754795
NSUN2	-0.358173	9.89503	-4.02098	0.00015786	0.00417876	0.753918
GPATCH4	-0.187567	7.64061	-4.02087	0.00015792	0.00417876	0.753563
FKBP5	0.98611	11.9859	4.0203	0.000158226	0.0041833	0.751785
SLC2A14	0.617941	8.52505	4.01955	0.000158625	0.00419033	0.749462
CAPG	0.303769	8.8895	4.01889	0.000158978	0.0041961	0.747419
LOC387867	-0.593797	11.8631	-4.01758	0.000159681	0.00421112	0.743354
FTHL7	0.283911	14.0754	4.01667	0.000160175	0.00422058	0.740513
USP32	0.338896	8.3224	4.01633	0.000160358	0.00422185	0.739461
MED24	-0.23626	7.82626	-4.01548	0.000160817	0.0042304	0.736825
POU2AF1	-0.387575	7.98475	-4.01405	0.000161594	0.00424727	0.732388
PPIAL4A	-0.449946	12.9001	-4.01355	0.000161864	0.00425079	0.730854
RASSF2	0.379055	11.6518	4.01283	0.000162258	0.00425758	0.728613
CD28	-0.216225	7.87095	-4.01241	0.000162487	0.00426002	0.727315
LOC641814	-0.584616	12.7167	-4.00818	0.000164819	0.0043145	0.714199
XPO4	-0.322714	8.14422	-4.00793	0.000164958	0.0043145	0.713418
COBLL1	-0.261798	7.87386	-4.00789	0.000164978	0.0043145	0.713306
NMUR1	-0.164309	7.07465	-4.00513	0.00016652	0.00435117	0.704747
BOLA3	-0.224307	8.45242	-4.00478	0.000166715	0.00435265	0.703666
LOC285053	-0.484042	13.237	-4.00423	0.000167024	0.0043539	0.701961
STX12	0.198634	8.77127	4.0042	0.000167041	0.0043539	0.701869
ATPBD1B	-0.223876	9.25992	-4.00306	0.000167683	0.004367	0.69834
LOC399744	0.568912	10.0746	4.00251	0.000167994	0.00437147	0.696633
SFMBT1	-0.161901	7.18645	-3.99928	0.000169828	0.00441552	0.686639
HLA-DRB3	-0.763363	10.4163	-3.99872	0.000170153	0.00442031	0.684877
NSUN7	0.565372	8.48937	3.99846	0.000170301	0.0044205	0.684076
LOC642892	-0.47223	14.432	-3.99742	0.000170898	0.00442608	0.680856
CEBPA	0.475144	11.1418	3.99737	0.000170923	0.00442608	0.680723
LOC653162	-0.545603	12.4324	-3.99702	0.000171127	0.00442608	0.679626
CLIC3	-0.599376	8.50976	-3.99698	0.000171148	0.00442608	0.679513
PLRG1	-0.226596	9.47871	-3.99685	0.000171223	0.00442608	0.679108
LOC729841	0.245439	12.7389	3.99656	0.000171391	0.00442677	0.678206
IMP3	-0.46591	10.5231	-3.99524	0.00017215	0.00444273	0.674136
NCL	-0.39529	9.94461	-3.99215	0.000173952	0.00448552	0.664556
MLX	0.227369	8.474	3.99148	0.000174344	0.00449194	0.662482
RPS18	-0.695592	11.7989	-3.99032	0.00017502	0.00450566	0.658919
LOC100129379	-0.658936	11.7559	-3.98997	0.000175227	0.00450726	0.657836
NDUFB3	0.411896	11.5043	3.98844	0.000176132	0.00452496	0.653092
AIP	-0.281154	9.99344	-3.98832	0.000176203	0.00452496	0.65272
NOP56	-0.305085	9.39117	-3.98734	0.000176783	0.00453614	0.649696
RPL6	-0.442697	12.9005	-3.98657	0.000177244	0.00454422	0.647304
SDCCAG3	-0.230964	7.9773	-3.98474	0.000178336	0.00456849	0.641651
ELP2	-0.291074	8.64722	-3.98395	0.000178808	0.00457663	0.639216
LOC388654	-0.596215	12.3465	-3.98372	0.000178946	0.00457663	0.638509
DDX1	-0.298242	9.56247	-3.98229	0.000179807	0.00459278	0.634089
ETS2	0.614292	9.69086	3.98218	0.000179871	0.00459278	0.633765
NME1	-0.300975	8.66265	-3.98139	0.000180349	0.00460126	0.63132
HMGB2	0.534418	10.8775	3.98071	0.000180764	0.00460808	0.629206
PDE7A	-0.280184	8.88042	-3.98037	0.000180971	0.0046096	0.628155
FCER1G	0.588455	13.7148	3.97947	0.000181513	0.00461966	0.625402
LOC728989	-0.181404	7.40344	-3.97913	0.000181721	0.00462119	0.62435
NUP205	-0.355234	8.48208	-3.97809	0.000182357	0.00463361	0.621134
LOC730387	0.522548	9.16109	3.9774	0.000182778	0.00464054	0.619014
HAPLN3	-0.370158	7.4352	-3.97624	0.000183494	0.00465495	0.615416
RPL14	-0.651218	9.43373	-3.97586	0.000183724	0.00465702	0.614261
LOC644914	0.341226	13.8646	3.97543	0.000183993	0.00466008	0.612914
LOC643011	0.391043	8.68865	3.97486	0.000184341	0.00466511	0.611178
LOC388524	-0.537856	12.3962	-3.97381	0.000184994	0.00467785	0.607926
LOC647856	-0.571044	11.1788	-3.97275	0.000185656	0.0046908	0.604641
TRIM32	-0.232754	7.347	-3.97217	0.000186012	0.00469601	0.602877
WFS1	-0.198674	7.05287	-3.97142	0.00018648	0.00470404	0.600565
RAC2	0.279875	14.5024	3.97006	0.000187332	0.00471967	0.596372
QSOX1	0.475293	9.51253	3.96995	0.000187401	0.00471967	0.596033
C19orf53	-0.332351	9.34627	-3.96883	0.000188107	0.00473365	0.592573
BRI3	0.359674	12.014	3.96842	0.000188366	0.00473636	0.591308
UBAP1	0.420284	10.9126	3.96799	0.00018864	0.00473944	0.589972
LOC730286	0.690293	11.2186	3.96729	0.000189078	0.00474665	0.587837
ARPC5L	-0.290613	8.96477	-3.9668	0.000189391	0.00475069	0.586317
TH1L	-0.322665	9.15894	-3.96629	0.000189717	0.00475506	0.584735
RPSA	-0.589918	11.8352	-3.96546	0.000190241	0.00476123	0.582196
LOC642161	-0.298169	8.2063	-3.96539	0.000190285	0.00476123	0.581983
EEF1B2	-0.585499	10.0852	-3.96518	0.000190419	0.00476123	0.581337
EXOSC5	-0.32561	8.02642	-3.9632	0.00019169	0.0047892	0.575216
LIG1	-0.24401	8.34859	-3.96226	0.000192295	0.00480048	0.572318
FURIN	0.486672	9.32845	3.95995	0.000193786	0.00483385	0.565214
PGAP3	-0.341768	8.48662	-3.95918	0.000194286	0.00483929	0.562844
PRKCD	0.37516	11.2567	3.95913	0.000194318	0.00483929	0.562692
LOC220433	-0.683982	11.9331	-3.9589	0.000194468	0.00483929	0.561986
ACSS1	-0.36667	8.88825	-3.95866	0.000194625	0.00483937	0.561241
PRRC1	-0.289942	8.42633	-3.95839	0.0001948	0.00483988	0.560414
LOC729500	-0.520937	9.80429	-3.95749	0.000195385	0.00485057	0.557657
LOC653972	0.232854	8.28407	3.9551	0.000196953	0.00487709	0.550305
THOC3	-0.228902	7.61976	-3.9551	0.000196956	0.00487709	0.550292
RAB7A	0.403797	12.6969	3.955	0.000197023	0.00487709	0.549978
ZDHHC17	0.357823	8.86668	3.95492	0.000197076	0.00487709	0.549731
LOC100132299	-0.320475	8.84659	-3.9544	0.000197414	0.0048816	0.548155
GPR172A	-0.333069	8.26632	-3.95146	0.00019937	0.00492607	0.539091
ARHGDIB	0.287464	14.8677	3.94968	0.000200558	0.00495011	0.533624
LOC285176	-0.41735	14.1972	-3.94953	0.000200659	0.00495011	0.533164
SCRN1	-0.346293	8.02116	-3.94885	0.000201113	0.0049574	0.531087
RASSF1	-0.298858	8.5035	-3.94847	0.000201372	0.00495989	0.529902
MTX1	0.348944	9.34867	3.94718	0.000202239	0.00497733	0.525952
MRPL38	-0.457422	8.57599	-3.94655	0.000202667	0.00498395	0.524007
USP14	-0.280464	7.6637	-3.94524	0.000203552	0.0050018	0.52
MAGEE1	-0.115684	7.65309	-3.9449	0.000203786	0.00500362	0.518943
LOC643873	-0.302627	9.15689	-3.94181	0.000205897	0.0050515	0.509467
ZC3HC1	-0.352649	8.50084	-3.94155	0.000206078	0.00505197	0.508662
POMGNT1	-0.313442	8.49523	-3.94072	0.000206649	0.005062	0.50612
BTBD2	-0.390523	10.4617	-3.94041	0.000206866	0.00506336	0.505155
NBL1	-0.181494	7.61728	-3.93929	0.00020764	0.00507833	0.501721
LOC440927	-0.536274	12.8751	-3.93859	0.000208127	0.00508629	0.499564
ISOC2	-0.282044	7.54814	-3.93812	0.000208452	0.00509027	0.498129
FAR1	0.294327	9.18177	3.93735	0.000208989	0.0050994	0.495766
LPGAT1	0.25308	8.36571	3.93693	0.00020928	0.00510252	0.494487
ORC5L	-0.190272	7.42115	-3.93631	0.000209716	0.00510655	0.492574
CBR1	-0.2234	7.43795	-3.93614	0.00020983	0.00510655	0.492072
ATP11B	0.462453	8.90502	3.936	0.000209934	0.00510655	0.491618
ARHGEF18	-0.358406	11.5842	-3.93542	0.00021034	0.0051097	0.489844
KCNE1	0.42504	7.33396	3.93535	0.00021039	0.0051097	0.489624
TRPV2	-0.312426	9.16268	-3.93494	0.000210675	0.00511266	0.488381
APRT	-0.461656	9.71449	-3.93409	0.000211274	0.00512322	0.48577
RETN	0.806422	8.74597	3.93321	0.000211892	0.00513086	0.483086
LANCL1	-0.309892	8.53122	-3.93318	0.000211916	0.00513086	0.482979
IL17RA	0.452453	11.1693	3.93017	0.000214054	0.00517764	0.473752
LIMK2	0.500853	8.18882	3.92998	0.000214188	0.00517764	0.473177
LOC730754	-0.572613	13.4097	-3.92976	0.000214344	0.00517764	0.472508
SV2A	0.331822	8.20984	3.9284	0.000215318	0.00519715	0.468343
PECI	-0.298747	8.30331	-3.92743	0.000216015	0.00520998	0.46537
HAX1	-0.199914	8.58022	-3.92652	0.000216675	0.00521056	0.462568
KIAA1881	0.505073	8.81282	3.9265	0.000216685	0.00521056	0.462523
OXA1L	-0.299385	9.90242	-3.92636	0.000216786	0.00521056	0.462098
UBE2A	0.243185	8.96627	3.92633	0.000216808	0.00521056	0.462002
GPS1	-0.219327	8.88267	-3.92611	0.000216967	0.00521056	0.461328
SOS2	0.274401	7.96786	3.92597	0.000217069	0.00521056	0.460896
RXRA	0.34317	12.3964	3.92579	0.000217204	0.00521056	0.460326
GSK3B	0.353103	9.82607	3.92414	0.000218395	0.00523514	0.455298
NKG7	-0.750889	12.273	-3.92361	0.000218783	0.00524043	0.453667
HLA-DOA	-0.428257	8.54871	-3.92234	0.000219708	0.0052529	0.44979
SLA	0.625147	11.6831	3.92222	0.0002198	0.0052529	0.449405
KLHDC5	-0.316443	7.9122	-3.92221	0.000219807	0.0052529	0.449378
FAM126B	0.644532	9.20447	3.92162	0.00022024	0.00525923	0.44757
FRAT2	0.44386	13.4085	3.919	0.000222171	0.00529921	0.439545
POLR3E	-0.249954	8.21312	-3.91889	0.000222252	0.00529921	0.43921
NAALADL1	-0.257498	8.07881	-3.91776	0.000223086	0.00531505	0.435768
UBE2I	-0.218943	9.56936	-3.91481	0.000225291	0.00536349	0.426733
LOC400027	-0.279018	8.65643	-3.91437	0.000225616	0.00536716	0.425407
LOC651697	-0.296856	8.97372	-3.9139	0.000225973	0.00537156	0.423956
HSPA6	0.473882	11.5715	3.91356	0.000226231	0.00537363	0.422906
DIRC2	0.515862	9.10283	3.91262	0.000226935	0.00538091	0.420049
TSPAN32	-0.345585	9.41613	-3.91247	0.000227049	0.00538091	0.41959
C10orf35	-0.225091	7.25951	-3.91247	0.000227053	0.00538091	0.419574
PICALM	0.346758	11.215	3.9116	0.000227705	0.00539029	0.416937
AHI1	-0.21374	6.83138	-3.91149	0.000227793	0.00539029	0.416585
LOC100131693	0.124976	7.17466	3.9092	0.000229532	0.00542384	0.409597
GRK6	0.235464	9.27467	3.90917	0.000229557	0.00542384	0.409497
SLC25A1	-0.34737	8.63078	-3.90789	0.000230532	0.00543736	0.405603
KDELC2	-0.262074	7.55715	-3.90782	0.000230589	0.00543736	0.405374
MEGF9	0.65164	9.47373	3.90774	0.00023065	0.00543736	0.405133
C19orf48	-0.199869	7.16872	-3.90721	0.000231052	0.00544276	0.403531
LOC650761	-0.238594	7.56429	-3.90525	0.000232567	0.00547432	0.397527
HNRPR	-0.33972	9.7494	-3.90266	0.000234573	0.00551739	0.389638
IL10RA	-0.377873	10.2082	-3.9016	0.0002354	0.00552864	0.386406
PARP1	-0.403669	9.99107	-3.9016	0.000235404	0.00552864	0.386389
CRY2	-0.246801	8.56074	-3.90091	0.000235946	0.00553722	0.384276
ANKRD22	0.880314	8.90045	3.90005	0.000236615	0.00554876	0.381676
ARID3A	0.438105	11.1096	3.89883	0.000237575	0.00556711	0.377955
IFFO2	-0.307285	7.77416	-3.89744	0.000238678	0.00558774	0.373702
NXT1	-0.399617	8.44528	-3.89711	0.000238938	0.00558774	0.3727
BCAT2	-0.298129	8.40523	-3.8969	0.000239108	0.00558774	0.372048
FAHD2B	-0.268898	8.10887	-3.89682	0.000239169	0.00558774	0.371814
LOC100129158	-0.432764	13.6098	-3.89652	0.000239404	0.00558907	0.370911
LOC642103	0.88502	10.3514	3.89611	0.00023973	0.00559251	0.369662
TREML3	0.335816	7.93923	3.89459	0.000240944	0.00561664	0.365023
TOMM40	-0.360259	8.85446	-3.89418	0.000241275	0.00562018	0.363762
LOC391019	-0.614119	9.69756	-3.89381	0.000241571	0.00562291	0.362633
LOC100132037	-0.428655	10.0751	-3.89268	0.000242477	0.00563979	0.359198
LOC728031	-0.551725	11.1141	-3.89207	0.000242972	0.00564342	0.357322
LRRN3	-0.511163	8.28383	-3.89204	0.000242993	0.00564342	0.357244
RASGRP3	-0.281223	7.38532	-3.8914	0.000243506	0.00565115	0.355306
RGMA	0.334485	8.73391	3.89039	0.000244324	0.00566593	0.352228
LOC136143	-0.358889	9.13824	-3.8896	0.000244965	0.00567659	0.349821
TOLLIP	0.276333	8.85733	3.88914	0.000245339	0.00568106	0.348419
RPL15	-0.553252	11.5191	-3.8885	0.000245861	0.00568579	0.346469
LOC100132488	-0.462342	15.065	-3.88845	0.000245906	0.00568579	0.346298
RNASEH1	-0.293316	8.95218	-3.88671	0.000247327	0.00571441	0.34101
SLC41A1	-0.252589	7.15824	-3.88643	0.000247558	0.00571554	0.340152
VAMP2	-0.362515	10.3778	-3.88557	0.00024826	0.00572626	0.337552
WWC3	0.29947	9.37501	3.88526	0.000248517	0.00572626	0.3366
NPAT	-0.274136	7.77311	-3.88486	0.000248849	0.00572626	0.335374
SPG7	-0.216455	8.59845	-3.88476	0.000248932	0.00572626	0.335069
RRN3	-0.344331	7.91125	-3.88448	0.000249158	0.00572626	0.334234
RASGRP4	0.302448	8.40677	3.88432	0.000249296	0.00572626	0.333726
EMR2	0.626617	11.2617	3.88431	0.000249301	0.00572626	0.333706
GRWD1	-0.378443	8.2128	-3.88401	0.000249552	0.00572781	0.332785
NIN	0.305607	8.91955	3.88282	0.000250535	0.00574052	0.329174
POR	0.495141	9.60634	3.88281	0.000250545	0.00574052	0.329139
FAM129A	0.664094	12.7976	3.88268	0.000250655	0.00574052	0.328734
SNX3	0.525308	11.2832	3.88133	0.000251778	0.00576202	0.32463
SAAL1	-0.315007	8.02203	-3.88055	0.000252426	0.00577263	0.322269
URM1	-0.358692	10.4179	-3.87987	0.000252992	0.00578135	0.320213
LOC387930	-0.494923	14.3001	-3.87881	0.000253882	0.00579748	0.316987
LOC100131735	-0.258106	9.04646	-3.87855	0.000254106	0.00579835	0.31618
LOC399748	0.374881	13.1365	3.87497	0.000257133	0.00586077	0.305305
KRTAP19-6	0.839039	8.71548	3.87487	0.000257215	0.00586077	0.305012
TEF	-0.218526	7.35037	-3.87392	0.000258025	0.00587475	0.302127
THYN1	-0.168469	8.61176	-3.87371	0.000258204	0.00587475	0.301489
LOC441073	-0.569761	11.2385	-3.87316	0.000258681	0.00587905	0.299794
TALDO1	0.309674	13.3065	3.87306	0.000258768	0.00587905	0.299485
RPL37A	-0.474114	13.2912	-3.87221	0.000259489	0.00589116	0.296931
P4HTM	-0.245861	8.1027	-3.87156	0.000260048	0.00589884	0.294959
UTY	0.188452	7.24323	3.87127	0.000260304	0.00589884	0.294053
CHD1L	-0.258366	7.69414	-3.87116	0.000260392	0.00589884	0.293742
C12orf47	-0.336833	9.1817	-3.87031	0.000261126	0.00591119	0.291158
YARS	-0.325098	9.502	-3.86823	0.000262931	0.00594775	0.284835
GIMAP7	-0.558667	11.0212	-3.86744	0.000263621	0.00595904	0.282431
RPL35A	-0.515495	13.1699	-3.86609	0.000264799	0.00598136	0.278338
LOC388339	-0.677301	10.484	-3.86484	0.000265899	0.00600189	0.274532
STAT5B	0.364733	10.2596	3.86294	0.000267566	0.00603299	0.268794
RILPL1	0.450476	8.58214	3.86284	0.000267662	0.00603299	0.268466
LOC92755	-0.242682	8.21308	-3.86157	0.000268789	0.00605402	0.264611
STK3	0.473087	8.61522	3.86116	0.000269145	0.00605501	0.263394
LDHA	0.36774	11.7069	3.86108	0.000269219	0.00605501	0.263142
SNRPA1	-0.38063	9.8196	-3.85967	0.000270473	0.00607884	0.258879
SIGLEC5	0.546739	9.08569	3.85892	0.000271152	0.00608974	0.256577
METT10D	-0.304951	7.52551	-3.85832	0.000271686	0.00609377	0.254771
LOC401152	0.466826	9.38376	3.85828	0.000271724	0.00609377	0.254643
GMFG	0.381861	13.3541	3.858	0.000271973	0.00609377	0.253803
CD74	-0.592352	12.156	-3.85763	0.000272308	0.00609377	0.252673
UFSP2	-0.197878	8.2099	-3.85748	0.000272442	0.00609377	0.25222
SLC40A1	0.617911	9.92764	3.85742	0.000272498	0.00609377	0.252031
RBBP7	-0.406186	8.76882	-3.85636	0.000273447	0.00611062	0.248841
SOCS2	-0.194684	7.84638	-3.85562	0.000274116	0.00612121	0.246598
CCDC12	-0.30551	9.37716	-3.85513	0.000274561	0.00612678	0.24511
NET1	-0.148273	7.54866	-3.8546	0.000275044	0.00613318	0.243498
LOC653505	-0.404035	10.2325	-3.85229	0.000277145	0.00617564	0.236515
PRF1	-0.661078	10.5337	-3.85089	0.000278431	0.0061999	0.232264
ANKRD23	0.196429	7.95642	3.85047	0.000278818	0.0062041	0.23099
SARS2	-0.412606	8.15806	-3.84954	0.000279677	0.00621879	0.22817
LOC100132444	0.363776	8.5866	3.84811	0.000280999	0.00624282	0.223843
ETV6	0.257572	9.82355	3.84794	0.000281156	0.00624282	0.223328
CCDC88C	-0.405587	9.0905	-3.8473	0.000281746	0.00625148	0.221406
CD3G	-0.293278	7.96746	-3.84703	0.000281995	0.00625258	0.220595
RFC5	-0.155586	7.8295	-3.84635	0.000282633	0.0062623	0.218522
IL18R1	1.31174	9.76777	3.8458	0.000283146	0.00626923	0.216858
RRP1B	-0.242009	7.57701	-3.84546	0.00028346	0.00627175	0.215841
EBNA1BP2	-0.410354	9.0042	-3.84417	0.00028467	0.0062849	0.211932
LOC25845	-0.257105	7.50573	-3.84415	0.000284694	0.0062849	0.211854
LOC729751	0.122814	7.44797	3.84358	0.000285224	0.0062849	0.210149
GNS	0.386073	12.7077	3.84342	0.00028538	0.0062849	0.209648
ENOSF1	-0.404449	7.87266	-3.84337	0.000285426	0.0062849	0.209498
NR3C2	-0.159962	7.63794	-3.84335	0.000285439	0.0062849	0.209456
RFX5	-0.331235	8.8087	-3.84317	0.000285607	0.0062849	0.208918
BACH2	-0.201315	7.80551	-3.84296	0.00028581	0.0062849	0.208265
DNAJC9	-0.351173	8.42742	-3.84291	0.00028586	0.0062849	0.208107
CCDC76	-0.362667	7.42139	-3.84089	0.000287764	0.00632234	0.202014
MACROD1	-0.142532	6.898	-3.84053	0.000288102	0.00632531	0.200939
AK3	-0.300894	8.56985	-3.83948	0.000289102	0.00633948	0.19776
NSMAF	0.476906	10.1954	3.83943	0.000289151	0.00633948	0.197602
SLC35C1	-0.234416	8.69366	-3.83889	0.000289671	0.00634644	0.195954
ZBTB25	-0.153969	7.75777	-3.83778	0.000290723	0.00636503	0.192629
AGMAT	-0.197915	7.22223	-3.83605	0.00029239	0.00639704	0.187386
SLC2A11	0.798841	8.95237	3.83572	0.000292704	0.00639945	0.1864
GLI4	-0.224756	7.14768	-3.83452	0.000293869	0.00641566	0.182755
PAN2	-0.25631	8.29928	-3.83422	0.00029416	0.00641566	0.181849
TMEM188	0.457044	9.70608	3.83409	0.000294284	0.00641566	0.181461
EIF3K	-0.352232	11.5739	-3.83404	0.00029433	0.00641566	0.181318
CTPS2	-0.129475	7.31599	-3.8339	0.000294469	0.00641566	0.180886
S100A9	0.178771	15.6856	3.83316	0.000295187	0.00642683	0.178652
NSMCE4A	-0.416296	9.20965	-3.83148	0.000296823	0.00645246	0.173583
EGLN1	0.505061	9.14519	3.83137	0.000296931	0.00645246	0.173247
CCDC127	-0.225365	7.51969	-3.83132	0.000296982	0.00645246	0.173091
FAM53C	0.435593	11.0446	3.83066	0.000297619	0.00646071	0.171126
C20orf177	0.429984	10.1355	3.8304	0.000297873	0.00646071	0.170342
WBP11	-0.279426	9.00864	-3.83029	0.00029798	0.00646071	0.170013
MBOAT2	0.376841	8.26914	3.82972	0.000298546	0.00646849	0.168275
XPO6	0.558322	12.1591	3.82946	0.0002988	0.00646952	0.167494
LOC648622	-0.626463	12.6008	-3.82784	0.000300394	0.00649955	0.162613
RBPJ	0.322992	8.08324	3.82664	0.000301587	0.00652085	0.15898
NGDN	-0.234418	8.5752	-3.82446	0.000303755	0.0065625	0.152411
SNORA61	-0.24904	7.78677	-3.82428	0.000303932	0.0065625	0.151876
FAM160A2	0.445653	9.20849	3.824	0.000304209	0.00656334	0.151041
LOC728658	-0.473296	14.511	-3.82382	0.00030439	0.00656334	0.150495
NUDT16L1	-0.243467	9.20237	-3.82184	0.000306383	0.00660178	0.144508
CRYGS	-0.243188	7.41414	-3.82119	0.000307036	0.00661129	0.142558
AKR7A2	-0.401882	10.1506	-3.82017	0.000308071	0.00662902	0.139472
SEC11C	-0.466882	9.60356	-3.81972	0.000308522	0.00663417	0.138131
HIP1	0.412567	8.51267	3.81849	0.000309771	0.00665229	0.134426
LOC285550	0.345425	8.46826	3.81847	0.000309789	0.00665229	0.134372
GNAI3	0.521868	9.22968	3.81817	0.000310093	0.00665427	0.133471
LOC100134530	0.581432	11.6972	3.81783	0.00031044	0.00665462	0.132448
ACTR1A	0.196987	9.40441	3.81774	0.000310535	0.00665462	0.132168
C6orf129	-0.327246	8.28211	-3.81702	0.000311272	0.00666587	0.129992
NFX1	-0.219961	8.03129	-3.81616	0.000312155	0.00667966	0.127395
LOC727804	0.157878	7.19977	3.81597	0.000312343	0.00667966	0.126844
QRICH1	-0.218865	8.51463	-3.81575	0.000312573	0.00668003	0.126167
VARS2	-0.30471	8.1354	-3.81494	0.000313406	0.0066915	0.123729
LOC730235	0.550338	10.2875	3.81456	0.000313794	0.0066915	0.122594
SEC61A1	-0.309189	10.5038	-3.81441	0.000313953	0.0066915	0.122128
WDR36	-0.256577	7.84753	-3.8142	0.000314165	0.0066915	0.121511
FAM84B	-0.270992	7.2123	-3.81419	0.000314178	0.0066915	0.121473
SVIL	0.413324	9.60319	3.81327	0.000315127	0.00670716	0.118707
UNC84A	-0.371767	7.95433	-3.81268	0.000315739	0.00671562	0.116928
LOC100133923	-0.495305	8.75368	-3.81245	0.00031598	0.00671619	0.116228
PHF15	-0.417696	9.48148	-3.81117	0.000317312	0.00673971	0.112374
MYC	-0.433691	9.4261	-3.81077	0.000317721	0.00673971	0.111191
TNFAIP6	0.937824	10.0599	3.81076	0.000317732	0.00673971	0.111159
LOC255809	0.355393	9.77086	3.80963	0.000318919	0.00675834	0.10774
RNF220	-0.356495	9.07593	-3.80951	0.000319042	0.00675834	0.107387
SERGEF	-0.308089	8.59745	-3.80915	0.000319416	0.00676168	0.106315
LOC100133812	-0.553642	13.862	-3.80856	0.000320037	0.00677027	0.104532
MAF	-0.237022	7.68801	-3.80767	0.000320977	0.00678556	0.101845
RPL23A	-0.440362	8.92123	-3.80735	0.00032131	0.00678802	0.100894
ZNF789	-0.138153	7.46511	-3.80714	0.000321526	0.00678802	0.100276
LOC442609	0.220107	8.60286	3.80679	0.000321904	0.00679141	0.0992008
SPTAN1	-0.328819	8.89776	-3.80518	0.000323608	0.00682278	0.0943596
LOC729021	0.570567	12.1956	3.80487	0.00032393	0.00682496	0.0934494
PHF20L1	0.249655	8.32897	3.80446	0.000324364	0.00682953	0.0922203
PFKFB4	0.511503	11.3826	3.80413	0.000324722	0.00683247	0.0912104
LOC650546	0.194153	7.74092	3.8019	0.000327106	0.006878	0.084506
N4BP2L2	0.279638	8.2838	3.80157	0.000327459	0.00688081	0.083517
LOC642299	0.301664	8.33596	3.80022	0.000328905	0.00690657	0.0794771
LOC653316	-0.313653	7.75071	-3.79963	0.000329539	0.00691525	0.0777127
SAMSN1	0.818002	8.90134	3.79933	0.00032987	0.00691757	0.0767918
LOC284821	-0.509389	13.0874	-3.79725	0.000332124	0.00696016	0.0705519
GADD45A	0.674709	8.60833	3.79571	0.000333798	0.00698766	0.0659428
SIRT4	-0.198349	6.91673	-3.79564	0.000333882	0.00698766	0.0657125
STK25	-0.356298	8.83217	-3.79537	0.000334179	0.0069892	0.064899
CTBP1	-0.229949	9.09077	-3.79374	0.00033596	0.00701727	0.0600286
CYP1B1	0.74548	9.53671	3.7937	0.000336007	0.00701727	0.0599003
SH3BP5L	0.346129	9.49488	3.79344	0.000336298	0.00701727	0.0591049
PSG3	0.373738	8.59521	3.79333	0.000336417	0.00701727	0.058782
RPS27	-0.48959	14.4715	-3.79278	0.000337023	0.00702524	0.0571323
LOC100129553	-0.524104	13.8656	-3.79248	0.000337353	0.00702745	0.0562342
TFB1M	-0.212002	8.31231	-3.79004	0.000340059	0.00707276	0.0489136
CYP4V2	-0.256148	8.29989	-3.78991	0.000340201	0.00707276	0.0485315
GTPBP4	-0.305187	9.45692	-3.78991	0.000340206	0.00707276	0.0485181
GK	0.542763	9.80651	3.78871	0.000341535	0.00709569	0.0449453
HOPX	-0.361522	8.12271	-3.78748	0.000342915	0.00711963	0.0412505
GNLY	-0.937667	10.5466	-3.7872	0.00034323	0.00712145	0.0404094
LCN1L1	-0.230428	7.7132	-3.7863	0.000344241	0.00713763	0.037713
UBE2B	0.270757	8.14173	3.7861	0.000344465	0.00713763	0.0371177
HRB	0.281436	8.01269	3.78555	0.000345084	0.00714398	0.0354738
LOC100128269	0.377212	7.9536	3.78543	0.000345228	0.00714398	0.0350911
HSP90B1	-0.403545	10.4007	-3.78515	0.000345544	0.00714581	0.034252
LOC100132858	0.309279	7.62682	3.7844	0.000346385	0.00715846	0.0320265
LOC653907	0.408348	8.51874	3.78311	0.000347853	0.00718407	0.0281502
TRAP1	-0.228509	8.36301	-3.78245	0.000348605	0.00719485	0.0261732
CRADD	0.248358	8.62976	3.78224	0.000348837	0.0071949	0.0255632
UQCC	-0.235329	7.80358	-3.78184	0.000349296	0.00719964	0.0243567
KLHL2	0.794653	9.22272	3.78092	0.000350356	0.00721673	0.0215823
METTL1	-0.148077	7.41492	-3.78059	0.000350728	0.00721966	0.0206086
IDH3B	-0.295824	9.56421	-3.78038	0.000350966	0.00721981	0.0199869
RPS6KA1	0.287858	10.3367	3.7785	0.000353129	0.00725736	0.014359
C14orf173	-0.363346	8.51512	-3.77839	0.000353255	0.00725736	0.0140324
AKIRIN2	0.402196	10.9906	3.77736	0.000354445	0.00727296	0.0109514
SDF2	0.294612	10.4387	3.77731	0.000354503	0.00727296	0.0108018
ZDHHC14	-0.29612	7.57869	-3.77713	0.000354711	0.00727296	0.0102653
TMEM181	-0.323646	9.1457	-3.77608	0.000355935	0.0072933	0.00710788
C14orf179	-0.20954	8.00243	-3.77562	0.000356473	0.00729954	0.00572581
WDR4	-0.146166	7.8464	-3.77473	0.000357504	0.00731587	0.00307951
LOC728743	-0.228287	7.63551	-3.77379	0.000358606	0.00733364	0.000259353
USP13	-0.161271	7.48137	-3.77298	0.000359556	0.00734827	-0.00216384
NEXN	0.264271	8.30026	3.77175	0.000361004	0.00737304	-0.00584369
PPP3R1	0.404611	10.9121	3.77037	0.000362627	0.00739926	-0.0099531
FBXL10	-0.292172	8.71832	-3.77026	0.00036276	0.00739926	-0.0102885
HAUS5	-0.203362	7.23244	-3.76969	0.000363436	0.00740823	-0.0119941
ATP6V0E1	0.344174	12.7995	3.76909	0.000364153	0.00741802	-0.0137994
LRDD	-0.135068	7.32869	-3.76784	0.000365635	0.00743608	-0.0175203
TBRG4	-0.248459	7.57335	-3.76783	0.000365647	0.00743608	-0.0175485
ZSCAN18	-0.381139	9.07752	-3.76774	0.000365751	0.00743608	-0.0178109
HNRNPD	-0.338023	12.0712	-3.76728	0.000366306	0.00744252	-0.0191987
LOC100134241	-0.314631	8.02295	-3.76657	0.000367155	0.00745493	-0.0213175
THOC5	0.339835	9.49836	3.7662	0.000367593	0.00745899	-0.0224094
HERPUD2	0.177919	8.98666	3.76505	0.000368984	0.00748238	-0.0258696
TOP1MT	-0.19615	7.72848	-3.76467	0.000369441	0.00748679	-0.0270028
LOC134997	-0.503318	11.5037	-3.76401	0.000370231	0.00749795	-0.0289581
LOC100133390	-0.30829	8.05303	-3.76233	0.000372264	0.00753427	-0.0339753
CTSW	-0.609703	8.72234	-3.75996	0.000375151	0.00758779	-0.0410493
CKAP5	-0.270448	8.12549	-3.75871	0.000376688	0.00761105	-0.0447924
EIF3E	-0.487077	12.2464	-3.75863	0.000376787	0.00761105	-0.0450329
DYNLT1	0.403378	10.9896	3.7583	0.000377192	0.007614	-0.0460169
TGFA	0.535445	8.58446	3.75811	0.000377419	0.007614	-0.0465677
LOC339970	-0.234356	7.79803	-3.75783	0.00037777	0.00761616	-0.0474177
LOC648997	0.32159	8.03905	3.75755	0.000378111	0.00761815	-0.0482449
ARHGAP24	0.348211	8.03128	3.75638	0.000379549	0.0076403	-0.0517218
PRPF8	-0.364341	10.8163	-3.75626	0.000379698	0.0076403	-0.0520805
dJ341D10.1	0.597847	8.99387	3.75462	0.000381738	0.00767178	-0.056985
LOC341457	-0.424547	13.1651	-3.75454	0.000381833	0.00767178	-0.0572136
C19orf70	-0.397245	9.83201	-3.75441	0.000381997	0.00767178	-0.0576079
KAT2A	-0.282137	8.83586	-3.75345	0.000383191	0.00769082	-0.0604636
LOC147727	-0.260966	8.08086	-3.75256	0.000384303	0.00770821	-0.0631185
HSPA1B	0.414155	10.0117	3.75219	0.000384768	0.00771259	-0.064224
UCKL1	-0.355044	8.92198	-3.75168	0.000385403	0.00772039	-0.0657353
ILVBL	-0.356573	7.74861	-3.75078	0.000386537	0.00773814	-0.0684232
FLJ20273	0.620238	9.7251	3.74964	0.000387976	0.007762	-0.0718263
SMA4	-0.313058	8.89348	-3.74907	0.000388689	0.00776801	-0.0735059
ZNF548	-0.246332	7.94093	-3.74901	0.000388772	0.00776801	-0.0737029
MMS19L	-0.283619	9.63218	-3.74843	0.000389501	0.0077776	-0.0754167
LOC649553	-0.303085	9.12667	-3.74818	0.000389822	0.00777907	-0.0761726
CTBS	0.458115	10.0234	3.74793	0.000390137	0.00778039	-0.0769111
LOC647276	-0.423584	13.8558	-3.74765	0.000390492	0.00778252	-0.0777443
LOC654096	-0.159901	7.45629	-3.74659	0.000391842	0.00780187	-0.080902
C16orf67	-0.22168	7.74269	-3.7465	0.000391961	0.00780187	-0.0811808
ACYP1	-0.162497	7.62554	-3.74557	0.000393142	0.00782041	-0.0839347
SLC16A10	-0.248351	7.11942	-3.74481	0.000394119	0.00783115	-0.0862071
KIAA0748	-0.393858	8.47364	-3.74476	0.000394182	0.00783115	-0.0863537
LOC651202	-0.562014	11.6462	-3.74373	0.000395499	0.00785234	-0.0894065
U2AF1L4	-0.233215	7.73061	-3.74301	0.000396433	0.00786589	-0.0915653
TMEM57	-0.254649	7.42371	-3.74267	0.000396862	0.00786743	-0.0925557
G6PD	0.334672	10.4543	3.74251	0.000397074	0.00786743	-0.0930446
HSPH1	-0.342317	9.05426	-3.74221	0.000397464	0.00786743	-0.0939437
SUPT4H1	0.255965	10.2464	3.74197	0.000397777	0.00786743	-0.0946631
CEP68	-0.236833	7.26858	-3.74185	0.000397922	0.00786743	-0.0949968
DDX56	-0.346103	8.98404	-3.74178	0.000398017	0.00786743	-0.0952162
SP1	0.323837	10.2991	3.74106	0.000398952	0.00788093	-0.0973623
PLEKHA9	-0.261752	7.86372	-3.74052	0.000399654	0.00788983	-0.0989725
FTHL16	0.223995	14.4651	3.73598	0.000405587	0.008001	-0.112459
SLC16A3	0.427167	12.4294	3.73557	0.00040613	0.008001	-0.113684
CBY1	-0.158527	7.29691	-3.73535	0.000406418	0.008001	-0.114332
C10orf119	0.272312	7.63278	3.73528	0.000406515	0.008001	-0.11455
DUS3L	-0.332102	7.97579	-3.73524	0.000406562	0.008001	-0.114656
MDH1	-0.395097	10.5426	-3.73461	0.000407391	0.00801227	-0.11652
LOC644642	0.393269	9.91137	3.73427	0.00040784	0.00801607	-0.117528
RNF24	0.596429	11.8484	3.73377	0.000408508	0.00802417	-0.119026
ZMAT5	0.134729	8.45768	3.73334	0.00040908	0.00802735	-0.120307
TDRD9	0.503208	8.06105	3.73326	0.000409182	0.00802735	-0.120536
CLTCL1	0.180065	7.75583	3.73164	0.000411342	0.00806161	-0.125353
FLJ10213	0.409977	9.49884	3.73156	0.000411443	0.00806161	-0.125577
PIGP	-0.356107	7.89106	-3.73092	0.000412298	0.00807302	-0.127478
FNDC3B	0.502205	9.61795	3.73074	0.000412541	0.00807302	-0.128016
AOF2	-0.364011	8.51091	-3.7305	0.00041286	0.00807423	-0.128724
LOC728565	-0.346344	9.12077	-3.72957	0.000414116	0.00809373	-0.131502
FBXL2	0.216515	8.07987	3.72867	0.000415331	0.00811242	-0.134184
SPATA2L	0.236383	9.11912	3.7281	0.000416092	0.00812222	-0.135859
LOC652071	-0.431163	14.1434	-3.72743	0.000417002	0.00813492	-0.137859
ANKRD6	0.150602	7.79298	3.72614	0.000418742	0.00815597	-0.141668
TLK2	0.190642	8.88816	3.72614	0.000418749	0.00815597	-0.141682
ATP6V0D1	0.311007	11.7142	3.72597	0.000418976	0.00815597	-0.142179
TSG101	0.197922	10.4769	3.72586	0.000419123	0.00815597	-0.142499
NKRF	-0.231461	7.9399	-3.72551	0.0004196	0.00816018	-0.14354
APOA1BP	-0.36822	9.16102	-3.72507	0.000420207	0.00816692	-0.144863
AFG3L2	-0.387638	8.74454	-3.7232	0.000422754	0.00819992	-0.150391
MOSPD2	0.380993	9.58023	3.72319	0.000422771	0.00819992	-0.150428
PEX11B	-0.231953	9.80021	-3.72317	0.000422804	0.00819992	-0.150501
CCDC25	-0.247118	7.97701	-3.72306	0.000422952	0.00819992	-0.150819
MAN1C1	-0.202231	7.25187	-3.7228	0.000423306	0.00820149	-0.151586
ABTB1	0.41928	11.8735	3.72262	0.000423556	0.00820149	-0.152125
LOC729978	-0.385829	12.2442	-3.72146	0.000425151	0.00822069	-0.155563
MIR223	0.626147	9.47913	3.72142	0.000425205	0.00822069	-0.15568
LSM2	-0.348817	10.1478	-3.72133	0.000425335	0.00822069	-0.155959
CLEC4D	0.775968	8.59923	3.71999	0.000427176	0.00825119	-0.159911
GCLM	0.209877	8.46867	3.71958	0.000427747	0.00825712	-0.161133
CD8B	-0.14873	7.4786	-3.71831	0.000429507	0.008286	-0.16489
DHRS11	-0.132567	7.61712	-3.71722	0.000431033	0.00831031	-0.168133
CRIP1	-0.733744	11.6659	-3.71686	0.000431539	0.00831496	-0.169208
MLEC	-0.273401	9.23855	-3.71553	0.000433395	0.00834559	-0.173133
HIST2H2BE	0.542058	10.4723	3.71519	0.000433866	0.00834952	-0.174126
RAB31	0.464825	12.2467	3.7147	0.000434566	0.00835787	-0.175602
C6orf192	-0.342575	8.07784	-3.71398	0.00043557	0.00837203	-0.177711
FUT8	-0.167688	7.0731	-3.71366	0.000436028	0.00837569	-0.178672
FEM1C	0.464837	9.59267	3.71058	0.000440394	0.00845438	-0.187787
CA11	-0.154332	7.21685	-3.70936	0.00044213	0.00848251	-0.191384
CCDC109B	-0.482198	10.2646	-3.70854	0.000443313	0.00849697	-0.193827
SHMT2	-0.368338	9.67156	-3.70828	0.000443687	0.00849697	-0.194599
CD79B	-0.505923	9.63879	-3.70827	0.000443698	0.00849697	-0.194621
CCDC107	-0.225306	7.70119	-3.70791	0.000444216	0.0085017	-0.195689
BRSK1	0.493784	9.36467	3.70745	0.000444883	0.00850926	-0.19706
LOC100133077	0.390128	7.90003	3.70688	0.000445705	0.00851979	-0.198749
SFRS14	-0.274121	8.61624	-3.7054	0.00044784	0.00855133	-0.203118
NAT6	-0.274163	7.39166	-3.70536	0.000447901	0.00855133	-0.203244
NUP62	-0.326777	9.51929	-3.70506	0.000448334	0.00855187	-0.204128
PARP3	-0.201351	7.69584	-3.70496	0.000448475	0.00855187	-0.204415
LOC652675	0.295865	8.38657	3.70413	0.000449674	0.00856951	-0.206856
CALM3	-0.294197	11.875	-3.70168	0.000453253	0.00863247	-0.214106
FBXO30	0.241347	8.17639	3.70135	0.00045374	0.0086365	-0.215088
PCTP	0.465302	8.78824	3.70038	0.000455155	0.00864895	-0.217935
LOC728873	-0.437449	10.6928	-3.70038	0.000455166	0.00864895	-0.217957
ARHGAP17	-0.245677	8.77394	-3.70034	0.000455223	0.00864895	-0.218071
LOC100130775	-0.451059	8.80067	-3.69919	0.000456913	0.00867582	-0.221461
ZNF621	-0.261562	7.68277	-3.6987	0.000457645	0.00868349	-0.222923
NDUFB11	-0.406305	10.7241	-3.69854	0.000457872	0.00868349	-0.223376
HLA-DMA	-0.53221	10.6365	-3.6973	0.000459705	0.00871241	-0.22703
ELAC2	-0.277779	7.53392	-3.69714	0.000459953	0.00871241	-0.227522
HIGD2A	-0.47728	11.2319	-3.69692	0.00046028	0.00871334	-0.228173
NDUFA3	-0.337528	11.4934	-3.69626	0.000461263	0.00872667	-0.230123
C2orf25	0.338325	10.7259	3.69605	0.000461578	0.00872737	-0.230748
CNN3	-0.175541	7.09122	-3.69582	0.000461911	0.00872839	-0.231407
BRIX1	-0.262554	8.36291	-3.69528	0.000462727	0.00873374	-0.23302
MGC87895	-0.520957	10.9119	-3.69525	0.000462765	0.00873374	-0.233095
HERC2	-0.2159	7.20001	-3.69507	0.00046303	0.00873374	-0.233619
FKBP11	-0.337978	9.08155	-3.69479	0.000463447	0.00873634	-0.234442
MRPS9	-0.349517	8.26326	-3.69453	0.000463847	0.00873863	-0.235231
DNASE1L3	-0.166155	7.04929	-3.69337	0.000465582	0.00876183	-0.238644
LOC400304	-0.329726	7.92888	-3.69327	0.000465735	0.00876183	-0.238945
CHST12	-0.280179	8.12092	-3.69315	0.000465918	0.00876183	-0.239303
SAMM50	-0.393945	9.16174	-3.69293	0.000466245	0.00876273	-0.239945
LOC641727	-0.244963	8.12565	-3.69209	0.000467517	0.00878013	-0.242436
ANKRD33	0.357227	9.32732	3.69194	0.000467732	0.00878013	-0.242856
DPH2	-0.17007	7.78109	-3.69138	0.00046858	0.00879078	-0.244511
MAP3K3	0.298658	9.10132	3.69078	0.000469485	0.0088025	-0.246276
H1FX	-0.337125	9.11602	-3.69014	0.000470459	0.00881547	-0.248169
LOC643949	-0.583953	10.9746	-3.68983	0.000470931	0.00881655	-0.249086
LOC388474	-0.372483	14.4349	-3.68973	0.000471079	0.00881655	-0.249374
TTC37	-0.391755	8.70464	-3.68884	0.000472441	0.00883677	-0.252013
ATP9A	0.567321	8.01612	3.68848	0.000472984	0.00883888	-0.253064
LOC100132740	-0.35905	8.89825	-3.68837	0.000473162	0.00883888	-0.253407
LOC730029	-0.488944	10.7363	-3.68821	0.0004734	0.00883888	-0.253867
ZNF329	-0.252049	8.0841	-3.6862	0.000476473	0.00889094	-0.25978
TRAF3IP3	-0.366626	9.56563	-3.68571	0.000477227	0.00889623	-0.261226
LOC399715	0.18275	7.85226	3.68565	0.000477324	0.00889623	-0.261412
EXOSC9	-0.26007	8.61121	-3.68529	0.000477875	0.00890121	-0.262467
LAMP2	0.455501	11.2432	3.68508	0.000478206	0.00890207	-0.263099
UBR2	0.320077	10.0948	3.68468	0.000478814	0.00890683	-0.26426
LPHN1	-0.144911	7.36665	-3.68454	0.00047903	0.00890683	-0.264673
LOC148915	-0.341363	11.2627	-3.68359	0.000480503	0.00892891	-0.267478
CPSF1	-0.315958	8.67636	-3.68289	0.000481596	0.00894099	-0.269556
DDX60L	0.532629	9.04047	3.6828	0.000481723	0.00894099	-0.269797
MRPS33	-0.286816	8.18054	-3.68162	0.000483563	0.00896983	-0.273282
MCTP2	0.585778	8.15283	3.68077	0.000484896	0.0089851	-0.275797
EIF5B	-0.217947	7.85099	-3.68057	0.000485207	0.0089851	-0.276383
C7orf50	-0.463543	9.8656	-3.68054	0.000485247	0.0089851	-0.276458
HBXIP	0.330651	10.7453	3.67943	0.000486989	0.00900189	-0.279733
GPSM3	0.306103	13.1168	3.67924	0.000487279	0.00900189	-0.280278
CREB3L2	-0.18711	9.16566	-3.67919	0.000487366	0.00900189	-0.28044
MRPS12	-0.280539	8.88751	-3.67908	0.000487539	0.00900189	-0.280765
YDJC	-0.269401	7.55383	-3.67905	0.000487591	0.00900189	-0.280861
PID1	-0.310501	8.25971	-3.6787	0.000488127	0.00900648	-0.281865
MRPL9	-0.277219	7.80874	-3.67806	0.000489134	0.00901976	-0.283749
P2RY8	-0.323384	10.3582	-3.67671	0.000491269	0.00904971	-0.287729
CCDC92	-0.273274	8.85702	-3.67667	0.000491336	0.00904971	-0.287854
SRGN	0.452834	15.0397	3.67317	0.000496903	0.00914688	-0.29815
TFAMP1	0.126369	7.11336	3.67193	0.000498895	0.00917815	-0.301805
LCMT2	-0.214815	7.91757	-3.67154	0.000499508	0.00917961	-0.302928
NDUFB5	-0.337158	10.4104	-3.67143	0.000499685	0.00917961	-0.30325
ALOX15B	0.193074	7.49724	3.67133	0.000499854	0.00917961	-0.303559
LOC100134822	0.509675	8.51233	3.67082	0.000500679	0.00918938	-0.305066
CKLF	0.362853	12.2561	3.66936	0.000503031	0.00922238	-0.309348
HNRNPAB	-0.29062	9.64472	-3.66934	0.000503065	0.00922238	-0.309411
HACL1	-0.408943	8.66447	-3.66886	0.000503834	0.00923106	-0.310806
FLJ12949	-0.185379	8.24455	-3.66652	0.000507653	0.0092956	-0.317704
ANO9	-0.162345	7.70678	-3.666	0.000508501	0.00930569	-0.31923
NAE1	-0.239899	8.27239	-3.66567	0.000509029	0.00930991	-0.320178
PPRC1	-0.31884	8.17833	-3.66494	0.000510233	0.00932649	-0.322336
BOLA2	-0.313682	9.09316	-3.66446	0.000511026	0.00933554	-0.323755
TIMM8A	-0.196791	6.93339	-3.66279	0.000513767	0.00938014	-0.328641
LOC728728	0.510547	9.97435	3.66243	0.000514359	0.00938547	-0.329692
LOC728782	-0.416465	12.3139	-3.66199	0.000515084	0.00938898	-0.33098
C14orf80	-0.250076	7.53021	-3.66195	0.00051515	0.00938898	-0.331097
TJAP1	-0.301731	8.81503	-3.66168	0.000515603	0.00938996	-0.3319
STX6	0.273774	9.33036	3.66156	0.000515804	0.00938996	-0.332255
BCOR	-0.22991	7.80538	-3.66115	0.000516488	0.00939696	-0.333466
PSTPIP2	0.715984	9.59209	3.66041	0.00051772	0.0094139	-0.335642
LGALS3BP	-0.298994	7.46429	-3.6598	0.00051872	0.00942298	-0.337406
FAM50B	-0.27829	7.6572	-3.65974	0.00051882	0.00942298	-0.337582
C11orf82	0.35397	8.10765	3.65852	0.000520868	0.00944936	-0.341179
TNFRSF10C	0.452503	8.84704	3.65851	0.000520876	0.00944936	-0.341194
WNT7A	-0.185959	7.51155	-3.65816	0.000521471	0.00945469	-0.342237
LOC100130914	0.566389	11.7088	3.65707	0.000523291	0.00948219	-0.345419
UGP2	0.214243	9.19629	3.65614	0.000524865	0.00950521	-0.348161
UBXN1	-0.263499	11.0195	-3.65495	0.00052687	0.00953602	-0.351645
GRAMD1A	0.59192	10.8514	3.65415	0.00052823	0.0095551	-0.353998
HAL	0.532042	9.38135	3.65389	0.000528665	0.00955745	-0.35475
C10orf41	0.14571	7.52248	3.65344	0.000529432	0.00956581	-0.356075
BANF1	-0.360017	9.56509	-3.65195	0.000531967	0.00960055	-0.360437
SDHA	-0.19674	8.94744	-3.65179	0.000532247	0.00960055	-0.360917
LOC650140	0.706046	8.61662	3.65177	0.000532275	0.00960055	-0.360965
DET1	-0.150589	7.76567	-3.65126	0.000533149	0.00961079	-0.362464
MSL3L1	0.659242	9.93452	3.65054	0.000534377	0.00962739	-0.364564
LOC100129599	-0.531391	9.20276	-3.64976	0.000535711	0.00964557	-0.366842
TMEM217	0.15681	7.67788	3.64959	0.000536002	0.00964557	-0.367337
RBM18	0.224655	7.99906	3.64933	0.000536453	0.00964815	-0.368106
TPD52L2	0.281338	10.6644	3.64869	0.000537555	0.00966241	-0.369979
TRADD	-0.168908	8.63821	-3.64849	0.000537905	0.00966316	-0.370573
ZNF792	-0.205438	7.70282	-3.6483	0.000538232	0.00966351	-0.371129
CYB5R4	0.465327	10.1301	3.64724	0.000540056	0.00968109	-0.374219
MOBKL1B	0.471056	9.79721	3.6472	0.000540137	0.00968109	-0.374356
LOC400506	-0.219978	7.04194	-3.6472	0.000540139	0.00968109	-0.374357
DHRS13	0.571964	8.95693	3.6466	0.000541164	0.00969392	-0.376089
RPL3	-0.400064	13.8187	-3.64628	0.000541731	0.00969854	-0.377046
LOC440348	-0.329413	9.7397	-3.64578	0.000542591	0.00970839	-0.378494
LOC642989	-0.761168	10.1897	-3.64517	0.000543662	0.00971937	-0.380294
ARIH2	-0.239797	9.44933	-3.64507	0.000543825	0.00971937	-0.380569
LOC439953	-0.401745	12.0349	-3.64458	0.000544687	0.0097266	-0.382015
MED10	-0.203477	9.07386	-3.64449	0.000544851	0.0097266	-0.38229
LDOC1	-0.240589	7.59652	-3.64339	0.000546767	0.00975524	-0.385494
PIK3CG	0.471327	9.97692	3.64188	0.00054941	0.00979682	-0.389897
ZFP42	-0.173927	7.52169	-3.64072	0.000551463	0.00982489	-0.393303
SPPL2A	0.440188	9.65644	3.64057	0.000551723	0.00982489	-0.393733
FLJ39827	-0.206746	7.8012	-3.64046	0.000551925	0.00982489	-0.394067
LOC653888	0.264258	12.2554	3.63987	0.000552959	0.0098377	-0.395775
RPL36AL	-0.209236	13.1992	-3.63869	0.000555061	0.00986623	-0.39924
NOL8	-0.172184	8.76123	-3.63862	0.000555192	0.00986623	-0.399455
SLC11A1	0.747929	11.4051	3.63721	0.0005577	0.00990519	-0.40357
MAN2A2	0.567792	9.08574	3.63689	0.000558276	0.00990979	-0.404511
LOC730415	-0.611806	11.3899	-3.63638	0.000559185	0.0099203	-0.405996
TSEN34	0.382257	11.992	3.63557	0.00056063	0.00994031	-0.408352
PTTG1IP	0.249679	11.4911	3.63366	0.000564063	0.0099906	-0.413925
SAMD11	0.142929	7.66953	3.63324	0.000564833	0.0099906	-0.415171
TBC1D3I	0.274442	8.17865	3.63322	0.000564857	0.0099906	-0.415209
LOC391126	-0.556424	11.5083	-3.63318	0.000564932	0.0099906	-0.41533
C14orf64	-0.161099	7.23685	-3.63294	0.000565373	0.0099906	-0.416042
PPP4R1	0.443344	11.003	3.63293	0.00056538	0.0099906	-0.416053
SYMPK	-0.252434	7.68938	-3.63141	0.000568144	0.0100295	-0.420505
LOC646688	-0.587562	12.0118	-3.63137	0.000568219	0.0100295	-0.420626
MAPRE2	-0.232863	9.54331	-3.63082	0.000569225	0.0100416	-0.422241
EIF2S3	-0.239444	10.5265	-3.62994	0.000570818	0.010064	-0.424791
LOC100134634	0.562355	11.5319	3.62973	0.000571207	0.0100652	-0.425412
NUP54	-0.27294	8.0177	-3.62787	0.000574616	0.0101196	-0.430843
WDR51B	0.46567	8.901	3.62751	0.000575274	0.0101255	-0.431889
CPD	0.716932	9.87771	3.62645	0.000577225	0.0101541	-0.434977
CXCR7	-0.188997	7.05231	-3.62539	0.000579175	0.010178	-0.438056
CORO1C	0.30851	9.86368	3.62533	0.000579302	0.010178	-0.438256
TADA1L	-0.18323	7.5319	-3.62519	0.000579558	0.010178	-0.438658
DVL2	-0.201543	7.53539	-3.62447	0.00058089	0.0101838	-0.440754
MTPN	0.364623	11.773	3.62445	0.000580918	0.0101838	-0.440797
TMEM159	0.183467	8.07371	3.62437	0.000581077	0.0101838	-0.441047
JMJD8	-0.391743	9.86457	-3.62431	0.00058119	0.0101838	-0.441225
LOC652624	-0.473428	11.4186	-3.62397	0.000581811	0.010189	-0.4422
AGTPBP1	0.477737	9.63298	3.62243	0.000584693	0.010232	-0.446709
LOC100134379	0.34877	7.6456	3.62227	0.000584986	0.010232	-0.447167
C1orf57	-0.29739	7.90441	-3.62212	0.000585266	0.010232	-0.447603
MRPL17	-0.297362	8.817	-3.62196	0.000585569	0.010232	-0.448075
RPL8	-0.447836	12.235	-3.6215	0.000586428	0.0102385	-0.449412
NIF3L1	-0.342043	8.93181	-3.62141	0.000586599	0.0102385	-0.449679
SHOC2	0.441956	10.0908	3.62116	0.000587068	0.010241	-0.450408
LOC642965	0.154359	7.18181	3.62045	0.000588403	0.0102586	-0.452481
TGIF2	-0.334001	8.38504	-3.61982	0.000589576	0.0102733	-0.454297
HIF1AN	0.2246	8.82791	3.61937	0.000590421	0.01028	-0.455605
NFIB	0.21423	8.0794	3.61927	0.000590617	0.01028	-0.455908
DHRS12	0.248574	8.29712	3.61804	0.000592946	0.0103148	-0.459498
CKB	-0.242524	7.12033	-3.61779	0.000593416	0.0103173	-0.460221
GLA	0.332311	9.64239	3.61695	0.000595004	0.0103391	-0.46266
BAZ1A	0.57649	9.70732	3.61625	0.000596338	0.0103566	-0.464703
PRMT7	-0.241133	7.14624	-3.61418	0.000600294	0.0104195	-0.470735
UBA3	0.261536	8.43562	3.61361	0.000601391	0.0104328	-0.4724
HSD17B10	-0.351259	8.32219	-3.61105	0.000606308	0.0105085	-0.47983
VARS	-0.13578	7.76196	-3.61098	0.000606441	0.0105085	-0.480029
DARS	-0.325305	11.0409	-3.61082	0.000606766	0.0105085	-0.480517
LEPROTL1	-0.477683	9.87519	-3.61057	0.000607235	0.0105109	-0.481222
MRVI1	0.487186	8.57147	3.61012	0.000608122	0.0105204	-0.482555
MRS2	-0.201939	7.35286	-3.60791	0.000612421	0.0105889	-0.488981
TRMT5	-0.326704	10.5626	-3.60747	0.000613276	0.0105979	-0.490252
TNIK	-0.200147	7.22763	-3.60684	0.000614496	0.0106131	-0.492065
TNPO3	0.356792	9.4713	3.6064	0.000615356	0.0106221	-0.493342
CCNJL	0.605513	9.97521	3.60587	0.000616397	0.0106342	-0.494883
LOC652685	-0.203443	8.13253	-3.60428	0.000619531	0.0106824	-0.499509
SPAG9	0.276603	8.67494	3.60382	0.000620435	0.0106921	-0.500838
UNG	-0.203158	7.8946	-3.6028	0.000622466	0.0107163	-0.503819
PLCB3	-0.169976	7.51219	-3.60276	0.00062255	0.0107163	-0.503943
SETD8	0.217935	8.387	3.6026	0.000622865	0.0107163	-0.504404
E2F3	0.511995	10.0035	3.60226	0.000623535	0.0107219	-0.505384
CCDC130	-0.268826	10.1813	-3.602	0.000624057	0.010725	-0.506147
MCM7	-0.209193	8.62441	-3.60152	0.000625007	0.0107312	-0.507534
LOC100132112	0.570394	10.9772	3.60147	0.000625102	0.0107312	-0.507674
AKAP1	-0.129245	7.20174	-3.60026	0.000627514	0.0107667	-0.511186
ATG7	0.275172	9.73833	3.59849	0.000631057	0.0108216	-0.51632
C2orf28	-0.306688	10.1255	-3.59813	0.000631784	0.0108271	-0.517369
LOC100129201	0.310328	9.92505	3.59799	0.000632071	0.0108271	-0.517783
KLRAQ1	0.260211	9.35625	3.5971	0.000633866	0.0108519	-0.520371
TRAPPC2P1	-0.242405	7.63451	-3.59633	0.000635424	0.0108727	-0.522608
TIGA1	-0.397713	9.47537	-3.59577	0.000636543	0.0108795	-0.524214
ABCE1	-0.371091	7.88311	-3.59562	0.000636849	0.0108795	-0.524651
C4orf14	-0.354158	9.14199	-3.59561	0.000636866	0.0108795	-0.524675
HNRNPA0	-0.326209	9.39443	-3.59434	0.000639451	0.0109177	-0.52837
EIF3B	-0.316701	10.2223	-3.59376	0.00064064	0.0109298	-0.530064
BST1	0.410187	8.83733	3.59365	0.000640857	0.0109298	-0.530372
KIAA0040	0.328742	8.66801	3.59311	0.000641959	0.0109426	-0.531939
FCRLA	-0.551225	8.60067	-3.59155	0.000645154	0.0109911	-0.536465
ACN9	0.361851	8.4287	3.59112	0.000646035	0.0110001	-0.537709
MRFAP1L1	-0.286859	8.88987	-3.59022	0.000647877	0.0110255	-0.540306
LYN	0.421416	13.6956	3.58991	0.000648512	0.0110303	-0.541198
DGCR6L	-0.315705	8.70654	-3.58894	0.000650529	0.0110533	-0.544029
SLC25A37	0.543366	13.565	3.58892	0.000650565	0.0110533	-0.54408
IMP4	-0.35588	9.39893	-3.58851	0.00065141	0.0110607	-0.545264
DCAKD	-0.366544	8.6066	-3.5883	0.000651846	0.0110607	-0.545873
ZNF143	0.216798	9.06489	3.5882	0.000652065	0.0110607	-0.546179
LOC643031	-0.368367	11.86	-3.58782	0.000652854	0.0110681	-0.547282
FUBP1	-0.194807	6.96997	-3.58754	0.000653435	0.011072	-0.548093
NACA	-0.269788	13.5412	-3.58734	0.000653848	0.011073	-0.548669
DOK3	0.398049	8.40923	3.58682	0.000654921	0.0110852	-0.550163
CEACAM4	0.515721	8.68594	3.58649	0.000655603	0.0110907	-0.551113
SMARCAD1	-0.255139	7.40016	-3.58618	0.000656252	0.0110957	-0.552014
DDX19A	-0.150366	8.16419	-3.58423	0.000660329	0.0111586	-0.557661
LOC730187	-0.515148	12.4802	-3.58306	0.000662792	0.0111942	-0.561054
MRPL20	-0.271912	9.06052	-3.58274	0.000663462	0.0111995	-0.561975
LOC387703	-0.327812	9.28085	-3.5825	0.000663976	0.0112021	-0.562681
DDX50	-0.286997	8.39998	-3.58071	0.000667745	0.0112597	-0.56784
LOC392437	0.2527	13.7382	3.57935	0.000670635	0.0113023	-0.571776
SNRNP40	-0.312232	9.68654	-3.5791	0.000671177	0.0113054	-0.572513
NSA2	-0.404797	10.2576	-3.57725	0.00067512	0.0113609	-0.577852
HSPD1	-0.184255	9.67341	-3.57713	0.000675373	0.0113609	-0.578193
COLQ	-0.161257	7.69411	-3.57705	0.00067556	0.0113609	-0.578445
FUBP3	-0.269925	7.95242	-3.57609	0.000677619	0.0113894	-0.581218
LOC729032	0.149665	7.39152	3.57564	0.000678575	0.0113993	-0.582504
PRSS33	-0.539839	7.15705	-3.57374	0.000682671	0.011462	-0.587988
LOC651738	0.467855	8.80244	3.57182	0.000686856	0.0115261	-0.593557
SEC24C	-0.18018	9.77429	-3.57113	0.000688354	0.011545	-0.595542
GMPR2	0.238954	10.0666	3.57026	0.00069026	0.0115708	-0.598063
METAP1	-0.317904	9.25845	-3.56928	0.000692405	0.0115996	-0.60089
IGFBP4	-0.178429	7.2114	-3.56913	0.00069272	0.0115996	-0.601304
IL4R	0.62106	10.0284	3.56625	0.000699078	0.0116999	-0.609629
APBB1IP	0.440787	12.5537	3.56579	0.00070009	0.0117105	-0.610946
LOC388177	0.179052	7.78282	3.56542	0.000700917	0.0117181	-0.612022
NARF	0.379713	10.1213	3.56487	0.000702147	0.0117324	-0.61362
RNF26	-0.259313	7.7746	-3.56459	0.00070276	0.0117364	-0.614415
LOC439949	-0.501251	9.33731	-3.56329	0.000705663	0.0117786	-0.61817
OLAH	0.877873	8.02099	3.5627	0.000706977	0.0117942	-0.619865
FSIP1	0.152991	7.66873	3.56226	0.000707971	0.0117992	-0.621145
ATP6V1B2	0.315231	13.5621	3.56204	0.000708452	0.0117992	-0.621765
FAM120AOS	0.213346	9.68229	3.56188	0.000708819	0.0117992	-0.622236
TXLNA	-0.334855	9.43876	-3.56185	0.000708878	0.0117992	-0.622312
IFT20	0.222565	8.28239	3.56173	0.00070916	0.0117992	-0.622674
AP4B1	-0.212326	9.24744	-3.56121	0.000710326	0.0118124	-0.624171
LOC441154	-0.391304	8.55723	-3.56081	0.000711223	0.011821	-0.62532
TMEM177	-0.187201	7.48703	-3.55964	0.000713855	0.0118585	-0.628685
PFDN1	-0.316424	8.64267	-3.55938	0.000714457	0.0118622	-0.629453
STX7	0.267001	8.71458	3.55847	0.00071651	0.0118853	-0.632067
LOC730534	-0.324148	12.0925	-3.55843	0.000716606	0.0118853	-0.632189
PAFAH2	-0.281829	8.26791	-3.55758	0.000718526	0.0119108	-0.634626
PHB	-0.323255	8.36168	-3.55683	0.000720244	0.011933	-0.636801
KIAA1539	0.407154	10.1083	3.55525	0.000723845	0.0119847	-0.641345
ARL2	-0.358765	9.44871	-3.555	0.000724406	0.0119847	-0.64205
SFRS2	-0.327667	10.7468	-3.55496	0.000724512	0.0119847	-0.642183
CSE1L	-0.204711	8.68695	-3.55441	0.000725775	0.0119992	-0.643769
C9orf72	0.238055	8.23243	3.55379	0.000727198	0.0120164	-0.645553
MADD	-0.166525	7.84884	-3.55325	0.00072844	0.0120306	-0.647107
ATP6V1C1	0.411	8.0151	3.55277	0.000729534	0.0120331	-0.648474
EEF2	-0.420217	12.855	-3.55272	0.000729661	0.0120331	-0.648632
LOC648927	-0.206435	8.03151	-3.55268	0.000729742	0.0120331	-0.648733
EFHD1	-0.166721	7.05836	-3.55198	0.000731361	0.0120534	-0.650752
RAB1B	0.213621	8.75373	3.55133	0.000732864	0.0120718	-0.652622
DDX39	-0.258899	9.29819	-3.55051	0.000734761	0.0120967	-0.654977
C3orf62	0.397312	9.03062	3.55003	0.000735884	0.0121034	-0.656367
LOC100133489	-0.158143	7.53368	-3.55	0.000735942	0.0121034	-0.656439
RPS14	-0.40512	13.197	-3.54885	0.000738628	0.0121412	-0.659757
RSAD1	-0.284034	7.59902	-3.54813	0.000740315	0.0121626	-0.661834
CD177	0.82892	7.8136	3.54754	0.000741685	0.0121787	-0.663518
LOC644774	0.316532	10.4949	3.54707	0.000742788	0.0121904	-0.664871
SSBP2	-0.267015	8.52372	-3.54608	0.000745106	0.0122221	-0.667709
STAG3L1	-0.198414	8.10308	-3.54577	0.000745857	0.012228	-0.668626
LOC644039	-0.58571	14.344	-3.54519	0.000747215	0.012242	-0.670282
RGS19	0.340201	10.4828	3.54503	0.000747582	0.012242	-0.670729
ODF2	-0.108234	7.93305	-3.54491	0.000747882	0.012242	-0.671095
PLSCR1	0.499832	8.53558	3.54464	0.000748519	0.012246	-0.671869
TMEM14A	-0.221072	7.09956	-3.54429	0.000749341	0.0122531	-0.672869
TUT1	-0.221967	7.55535	-3.54411	0.00074976	0.0122535	-0.673378
MNAT1	-0.196254	7.21105	-3.54388	0.0007503	0.0122559	-0.674034
LOC651453	-0.266316	8.31586	-3.5422	0.000754309	0.0123129	-0.678886
LOC100127993	-0.505237	11.6484	-3.54203	0.000754714	0.0123129	-0.679374
ZNF559	-0.261913	8.03582	-3.54192	0.000754964	0.0123129	-0.679676
LOC388275	-0.394557	8.41911	-3.54075	0.000757762	0.0123521	-0.683044
SLU7	0.290419	9.00496	3.53875	0.000762548	0.0124196	-0.688776
EID3	-0.211336	7.09227	-3.53869	0.000762699	0.0124196	-0.688957
PABPC1	-0.294242	12.739	-3.53851	0.000763127	0.0124201	-0.689467
DCTN4	0.312373	8.58656	3.53772	0.000765025	0.0124446	-0.691728
LOC653344	-0.192628	7.68979	-3.53721	0.000766256	0.0124581	-0.693192
MRI1	-0.244427	8.11016	-3.53631	0.000768438	0.0124871	-0.695781
ECHDC3	1.01037	8.89196	3.53589	0.000769452	0.0124971	-0.696981
ARHGAP9	0.345872	12.0478	3.53516	0.000771243	0.0125197	-0.699098
LOC100132247	-0.334246	11.4159	-3.53425	0.000773439	0.0125453	-0.701686
HSDL2	0.46054	9.18032	3.53409	0.000773837	0.0125453	-0.702154
FCGR1A	0.852001	9.31893	3.53402	0.00077402	0.0125453	-0.70237
TRPM6	0.555023	8.56458	3.53341	0.000775497	0.0125627	-0.704105
LOC729301	-0.595071	11.6963	-3.53277	0.000777072	0.0125817	-0.705951
TMEM185B	0.374056	8.71054	3.53174	0.000779587	0.0126159	-0.708893
NFKBIZ	0.450633	9.39907	3.53143	0.000780339	0.0126216	-0.70977
CASP5	0.785424	8.45222	3.53105	0.000781285	0.0126255	-0.710873
ADC	-0.144156	7.05855	-3.53101	0.000781388	0.0126255	-0.710993
GBGT1	0.303684	9.55582	3.53027	0.00078321	0.0126442	-0.713113
LOC100134711	-0.195406	7.60346	-3.53021	0.000783352	0.0126442	-0.713278
YOD1	0.673062	8.49187	3.52984	0.000784275	0.0126526	-0.71435
SHKBP1	0.382974	10.2404	3.52884	0.000786733	0.0126804	-0.717198
C20orf111	0.25054	11.1943	3.52881	0.000786808	0.0126804	-0.717284
LOC642373	0.416618	8.15721	3.5267	0.000792069	0.0127489	-0.72335
QARS	-0.423077	11.3337	-3.52655	0.000792421	0.0127489	-0.723755
LOC124512	-0.289598	9.48174	-3.5265	0.00079256	0.0127489	-0.723914
EVI2B	0.407801	12.8038	3.52638	0.000792869	0.0127489	-0.724268
GZMA	-0.750246	10.6802	-3.52629	0.000793094	0.0127489	-0.724527
FNTA	-0.213698	8.80615	-3.52485	0.000796689	0.0128001	-0.728643
USP24	-0.263496	9.25541	-3.52459	0.00079733	0.0128039	-0.729375
PNOC	-0.259414	7.77038	-3.52407	0.000798651	0.0128183	-0.730881
LSM4	-0.428728	9.01435	-3.52391	0.000799049	0.0128183	-0.731334
FBXL13	0.359069	8.42433	3.52305	0.000801204	0.0128419	-0.733786
PHF12	0.174917	8.17604	3.523	0.000801339	0.0128419	-0.733939
RPLP1	-0.365616	13.8001	-3.522	0.000803857	0.0128757	-0.736793
PPIH	-0.266651	8.71427	-3.52105	0.000806254	0.0129075	-0.739503
ZNF3	-0.106485	7.5071	-3.52018	0.000808472	0.0129364	-0.742002
WRN	-0.114784	7.4549	-3.51956	0.000810058	0.0129551	-0.743785
AQP12A	0.217746	7.52967	3.5193	0.000810703	0.0129588	-0.74451
C2orf58	0.265171	7.47062	3.51899	0.000811492	0.0129648	-0.745395
FLJ43681	-0.696979	12.0034	-3.51653	0.000817797	0.0130589	-0.752436
RNF4	-0.126778	8.91893	-3.51537	0.000820785	0.013096	-0.755755
SNRPA	-0.281702	8.48615	-3.51531	0.000820954	0.013096	-0.755942
PROK2	0.785754	13.3929	3.51505	0.000821604	0.0130997	-0.756662
QDPR	-0.395963	8.37979	-3.51468	0.00082258	0.0131086	-0.757743
KIAA0556	0.260469	9.11814	3.51427	0.00082364	0.0131188	-0.758914
SSBP4	-0.257169	8.35571	-3.51389	0.000824626	0.0131269	-0.760002
USP5	-0.395148	9.09729	-3.51367	0.000825175	0.0131269	-0.760608
RDH13	-0.262559	7.50937	-3.51347	0.000825695	0.0131269	-0.761181
NUMB	0.423788	11.9804	3.51342	0.000825825	0.0131269	-0.761324
RNF144	-0.369534	8.24844	-3.51251	0.000828186	0.0131518	-0.763921
RNF157	-0.240311	7.43325	-3.5125	0.000828232	0.0131518	-0.763972
ASPRV1	0.434519	8.5764	3.51168	0.000830355	0.0131782	-0.7663
LOC100133237	0.170247	7.29843	3.51154	0.000830733	0.0131782	-0.766715
WDR42A	-0.23629	9.41062	-3.51071	0.000832897	0.0132058	-0.769081
SOCS3	0.511895	8.45631	3.51009	0.000834526	0.0132183	-0.770858
PACSIN2	0.367975	10.8814	3.51008	0.000834527	0.0132183	-0.77086
NOC3L	-0.329536	7.55335	-3.50982	0.000835232	0.0132227	-0.771628
LOC652800	0.208358	7.26484	3.50959	0.000835829	0.0132255	-0.772277
CSNK1E	-0.26898	8.13214	-3.50886	0.000837735	0.013249	-0.774349
ARHGAP4	-0.281571	10.8121	-3.50821	0.000839458	0.0132695	-0.776218
SSRP1	-0.263386	8.14619	-3.50799	0.000840037	0.013272	-0.776845
LOC649260	0.167732	7.78012	3.50759	0.000841098	0.0132806	-0.777994
ZNF416	-0.190672	7.40426	-3.50746	0.000841432	0.0132806	-0.778354
MRPL45	-0.315377	8.28679	-3.50524	0.000847316	0.0133668	-0.784693
LOC100132673	-0.746032	11.3156	-3.50458	0.000849075	0.0133878	-0.786579
GRB2	0.267618	10.0755	3.50395	0.000850737	0.0134072	-0.788357
TGFBR3	-0.474983	9.03031	-3.5032	0.000852754	0.0134323	-0.790511
LRRC33	-0.32904	9.40704	-3.50292	0.000853502	0.0134373	-0.791309
LOC645683	-0.467568	13.7416	-3.50243	0.000854804	0.0134508	-0.792695
LOC645058	0.328634	11.6643	3.50228	0.000855221	0.0134508	-0.793138
LOC728790	0.547674	8.48823	3.50134	0.000857746	0.0134838	-0.795819
C20orf55	-0.270531	9.77512	-3.50117	0.000858185	0.0134839	-0.796285
STAT3	0.376262	10.9875	3.50055	0.000859856	0.0135034	-0.798054
MT1X	-0.401187	9.48026	-3.49951	0.000862676	0.0135409	-0.801031
LOC401076	0.329957	11.6878	3.49923	0.000863425	0.0135459	-0.80182
FCGR3B	0.449563	13.8154	3.49901	0.000864025	0.0135485	-0.802452
[truncated: 3,980 more rows]

## Sheet: Sup Table 8
Supplementary Table S8: The mediating role of CD4 Treg cell between FGF23 and SAH.
Exposure	Outcome	OR	P value	Mediated proportion (%)
FGF23	SAH	1.294	0.005
SAH	FGF23	1.019	0.177
FGF23	CD4 Treg cell	0.782	0.004	0.108
CD4 Treg cell	SAH	0.892	0.008

## Sheet: Sup Table 9
Supplementary Table S9: Drug enrichment analysis
ID	BgRatio	pvalue	p.adjust	geneID
beta-Glycerophosphoric acid	11/19649	0.000559825	0.00508932	FGF23
Cinacalcet	12/19649	0.000610718	0.00508932	FGF23
5'-Thymidylic acid	15/19649	0.000763398	0.00508932	FGF23
alfacalcidol	19/19649	0.00096697	0.00508932	FGF23
pamidronate	19/19649	0.00096697	0.00508932	FGF23
LANTHANUM	20/19649	0.00101786	0.00508932	FGF23
ergocalciferol	26/19649	0.00132322	0.00508932	FGF23
Indoxyl sulfate	27/19649	0.00137412	0.00508932	FGF23
CALCIUM CARBONATE	30/19649	0.0015268	0.00508932	FGF23
phosphate	37/19649	0.00188305	0.00513558	FGF23
Tenofovir	37/19649	0.00188305	0.00513558	FGF23
Lenalidomide	57/19649	0.00290091	0.00702326	FGF23
Paricalcitol	65/19649	0.00330806	0.00702326	FGF23
Calcium phosphate	67/19649	0.00340984	0.00702326	FGF23
Calcifediol	69/19649	0.00351163	0.00702326	FGF23
cholecalciferol	95/19649	0.00483485	0.00906535	FGF23
lactose	102/19649	0.0051911	0.00916077	FGF23
SODIUM BICARBONATE	110/19649	0.00559825	0.00916077	FGF23
meprobamate	114/19649	0.00580182	0.00916077	FGF23
MAGNESIUM	129/19649	0.00656522	0.00984783	FGF23
CALCIUM	178/19649	0.00905899	0.0119795	FGF23
HEXACHLOROETHANE	190/19649	0.0096697	0.0119795	FGF23
serine	191/19649	0.0097206	0.0119795	FGF23
Angiotensin II, human	193/19649	0.00982238	0.0119795	FGF23
2-Butanone	197/19649	0.010026	0.0119795	FGF23
Vitamin D3	204/19649	0.0103822	0.0119795	FGF23
PHOSPHINE	220/19649	0.0111965	0.0124406	FGF23
furosemide	230/19649	0.0117054	0.0125415	FGF23
liothyronine	322/19649	0.0163876	0.0169527	FGF23
IRON	340/19649	0.0173037	0.0173037	FGF23

## Sheet: Sup Table 10
Supplementary Table S10: Correlation between the expression of FGF23 and multiple immune cells in the GSE36791 dataset
Gene	Cell	cor	pvalue
FGF23	Activated.B.cell	-0.442887	0.00040113
FGF23	Activated.CD4.T.cell	-0.0916446	0.481417
FGF23	Activated.CD8.T.cell	-0.518456	2.47196e-05
FGF23	Activated.dendritic.cell	0.166631	0.1988
FGF23	CD56bright.natural.killer.cell	-0.465997	0.000182139
FGF23	CD56dim.natural.killer.cell	-0.300264	0.0190516
FGF23	Eosinophil	0.138921	0.284834
FGF23	Gamma.delta.T.cell	-0.406029	0.00127472
FGF23	Immature.B.cell	-0.454997	0.000266947
FGF23	Immature.dendritic.cell	-0.026441	0.839381
FGF23	MDSC	-0.503755	4.45938e-05
FGF23	Macrophage	-0.104918	0.42
FGF23	Mast.cell	0.18588	0.151197
FGF23	Monocyte	-0.538075	1.08188e-05
FGF23	Natural.killer.T.cell	-0.408461	0.00118546
FGF23	Natural.killer.cell	0.265574	0.0388875
FGF23	Neutrophil	0.191433	0.139194
FGF23	Plasmacytoid.dendritic.cell	-0.479217	0.000113201
FGF23	Regulatory.T.cell	-0.329878	0.00971645
FGF23	Regulatory.CD4.T.cell	-0.541036	9.51238e-06
FGF23	T.follicular.helper.cell	-0.584558	1.2699e-06
FGF23	Type.1.T.helper.cell	-0.57504	2.01173e-06
FGF23	Type.17.T.helper.cell	-0.168694	0.193239
FGF23	Type.2.T.helper.cell	-0.150344	0.246779
FGF23	Effector.memory.CD4.T.cell	-0.507668	3.82037e-05
FGF23	Memory.B.cell	-0.429138	0.000626346
FGF23	Central.memory.CD4.T.cell	-0.494289	6.43726e-05
FGF23	Central.memory.CD8.T.cell	-0.521682	2.16462e-05
FGF23	Effector.memory.CD8.T.cell	-0.303913	0.0175924

[truncated: 3 more sheets: Sup Table 11, Sup Table 12, Sup Table 13]
